# Supplementary material for: Exosomes derived from human umbilical cord blood mesenchymal stem cells stimulate regenerative wound healing via transforming growth factor-β receptor inhibition
Source: Stem Cell Res Ther. 2021 Aug 3;12:434. doi: 10.1186/s13287-021-02517-0 (PMC8336384; doi:10.1186/s13287-021-02517-0)
Supplement: Supplementary file 2 — Additional file 2. Gene ontology. [file 13287_2021_2517_MOESM2_ESM.xlsx]

## Sheet: Gene Ontology 
Category	Term	Count	%	PValue	Genes	List Total	Pop Hits	Pop Total	Fold Enrichment	Bonferroni	Benjamini	FDR
GOTERM_BP_DIRECT	GO:0030335~positive regulation of cell migration	21	0.0123114	3.37571e-05	SUN2, PDGFRA, EDN1, NOTCH1, ONECUT2, SEMA4D, SEMA6D, LEF1, RDX, PIK3R1, TGFBR1, IGF1R, PTP4A1, COL1A1, PODXL, PDCD10, RUFY3, NTF3, PDGFC, CCL3, NUMB	737	122	12321	2.87765	0.0839358	0.0438337	0.0438168
GOTERM_BP_DIRECT	GO:0071230~cellular response to amino acid stimulus	11	0.00644881	8.9583e-05	COL1A1, PDGFRA, COL3A1, SOCS1, COL1A2, RRAGC, COL4A1, COL5A2, PDGFC, CPEB3, CPEB4	737	40	12321	4.59739	0.207575	0.0775491	0.0775192
GOTERM_BP_DIRECT	GO:0060325~face morphogenesis	8	0.00469005	0.0006376	COL1A1, PDGFRA, SGPL1, RRAS, CRISPLD1, PLEKHA1, PAX9, LEF1	737	26	12321	5.14393	0.80917	0.413962	0.413802
GOTERM_BP_DIRECT	GO:0007179~transforming growth factor beta receptor signaling pathway	10	0.00586256	0.00291769	DUSP22, TGFBR2, CDH5, FUT8, COL3A1, COL1A2, FOS, SKIL, TGFBR1, SMAD7	737	51	12321	3.278	0.999494	1	1
GOTERM_BP_DIRECT	GO:0007189~adenylate cyclase-activating G-protein coupled receptor signaling pathway	8	0.00469005	0.00407952	CALCR, GPR26, ADRB3, TBXA2R, UCN2, GNAQ, ADRB2, PTHLH	737	35	12321	3.82121	0.999975	1	1
GOTERM_BP_DIRECT	GO:0000209~protein polyubiquitination	12	0.00703507	0.00704227	RNF20, RNF144A, RNF144B, SHPRH, RNF19A, SYVN1, MARCH8, UBE2G1, SKP2, UBE2K, CHFR, RNF165	737	79	12321	2.53941	1	1	1
GOTERM_BP_DIRECT	GO:0007050~cell cycle arrest	9	0.0052763	0.00796485	NOTCH2, MAP2K1, CDKN1B, MSH2, APBB2, IL12A, SKIL, TP53, MLF1	737	49	12321	3.07061	1	1	1
GOTERM_BP_DIRECT	GO:0000082~G1/S transition of mitotic cell cycle	8	0.00469005	0.0087353	TRIM71, PPP3CA, CAMK2D, CDKN1A, CDKN1B, LATS2, CCNE2, SKP2	737	40	12321	3.34355	1	1	1
GOTERM_BP_DIRECT	GO:0001553~luteinization	3	0.00175877	0.0102666	PDGFRA, SGPL1, PLEKHA1	737	3	12321	16.7178	1	1	1
GOTERM_BP_DIRECT	GO:0010587~miRNA catabolic process	3	0.00175877	0.0102666	LIN28B, LIN28A, DIS3L2	737	3	12321	16.7178	1	1	1
GOTERM_BP_DIRECT	GO:0006211~5-methylcytosine catabolic process	3	0.00175877	0.0102666	TET3, TET2, TET1	737	3	12321	16.7178	1	1	1
GOTERM_BP_DIRECT	GO:0032436~positive regulation of proteasomal ubiquitin-dependent protein catabolic process	9	0.0052763	0.0113644	RNF144A, RNF144B, RNF19A, TRIB1, TRIB2, CBFA2T3, SOCS4, CHFR, SMAD7	737	52	12321	2.89346	1	1	1
GOTERM_BP_DIRECT	GO:0051260~protein homooligomerization	15	0.00879384	0.0113708	TOR2A, DGKD, GCH1, KCND3, PEX11B, TYSND1, IDE, KCTD3, KCTD5, KCTD21, KCNS3, FLOT1, FAS, KCTD17, KCTD15	737	119	12321	2.10728	1	1	1
GOTERM_BP_DIRECT	GO:0080111~DNA demethylation	4	0.00234502	0.0135919	TDG, TET3, TET2, TET1	737	9	12321	7.43012	1	1	1
GOTERM_BP_DIRECT	GO:0090051~negative regulation of cell migration involved in sprouting angiogenesis	4	0.00234502	0.0135919	STARD13, NOTCH1, PDCD10, KLF4	737	9	12321	7.43012	1	1	1
GOTERM_BP_DIRECT	GO:0050729~positive regulation of inflammatory response	7	0.00410379	0.0142472	CCL7, TNFSF4, CCL3, CCL1, ETS1, S100A8, TNFRSF1A	737	34	12321	3.44189	1	1	1
GOTERM_BP_DIRECT	GO:0042771~intrinsic apoptotic signaling pathway in response to DNA damage by p53 class mediator	6	0.00351753	0.0146838	CDKN1A, MSH2, PGAP2, CDIP1, AEN, TP53	737	25	12321	4.01227	1	1	1
GOTERM_BP_DIRECT	GO:0007585~respiratory gaseous exchange	5	0.00293128	0.0160953	NDST1, FUT8, EDN1, TRAF4, PBX3	737	17	12321	4.91699	1	1	1
GOTERM_BP_DIRECT	GO:0043588~skin development	6	0.00351753	0.0173091	COL3A1, ADAMTS2, ABCB6, COL5A1, COL5A2, ARRDC3	737	26	12321	3.85795	1	1	1
GOTERM_BP_DIRECT	GO:0048706~embryonic skeletal system development	6	0.00351753	0.0173091	COL1A1, MBTD1, KIAA1217, HOXA9, PCSK5, PBX1	737	26	12321	3.85795	1	1	1
GOTERM_BP_DIRECT	GO:0009791~post-embryonic development	10	0.00586256	0.017605	SGPL1, PLEKHA1, GNAQ, IREB2, TET2, PRDM1, GABRG2, FOXP2, TGFBR1, MTOR	737	67	12321	2.49519	1	1	1
GOTERM_BP_DIRECT	GO:1900025~negative regulation of substrate adhesion-dependent cell spreading	4	0.00234502	0.0185667	KANK1, AP1AR, EFNA5, CORO1C	737	10	12321	6.68711	1	1	1
GOTERM_BP_DIRECT	GO:0031054~pre-miRNA processing	4	0.00234502	0.0185667	LIN28B, LIN28A, AGO4, TARBP2	737	10	12321	6.68711	1	1	1
GOTERM_BP_DIRECT	GO:0007386~compartment pattern specification	3	0.00175877	0.0197218	LFNG, NOTCH1, DLL1	737	4	12321	12.5383	1	1	1
GOTERM_BP_DIRECT	GO:0030154~cell differentiation	16	0.00938009	0.0199885	NOTCH2, NOTCH1, UHRF2, ONECUT2, TUBD1, ETV3, ETS1, ETV4, CDC42, ACVR1C, NEUROD6, MYBL2, MYBL1, FRK, MCL1, PAFAH1B1	737	140	12321	1.9106	1	1	1
GOTERM_BP_DIRECT	GO:0008284~positive regulation of cell proliferation	22	0.0128976	0.0226746	CDKN1B, IL34, EIF5A2, PTEN, ADAM10, TET1, CDC7, DLL1, AREG, ISL1, PBX1, VEGFA, PDCD10, KIT, NTF3, PDGFC, FGF18, E2F3, STX3, FGFR3, TSPYL5, HBEGF	737	220	12321	1.67178	1	1	1
GOTERM_BP_DIRECT	GO:0001501~skeletal system development	8	0.00469005	0.0228907	HES7, COL1A2, GNAQ, COL5A2, WDR5, HAPLN3, PTHLH, FBN1	737	48	12321	2.7863	1	1	1
GOTERM_BP_DIRECT	GO:0097150~neuronal stem cell population maintenance	5	0.00293128	0.0238482	NOTCH1, IGF2BP1, HOOK3, FOXO3, DLL1	737	19	12321	4.39941	1	1	1
GOTERM_BP_DIRECT	GO:0045944~positive regulation of transcription from RNA polymerase II promoter	43	0.025209	0.0268747	THRA, SATB2, NLRC5, ADRB2, PIK3R1, TRIAP1, RNF4, ETS1, DLL1, ATAD2B, RPS6KA4, PPP3CA, RPS6KA1, CCL3, HMGN3, PPARGC1B, IL10, EDN1, SERPINF2, TCF12, EN2, TET2, PBX2, FZD8, TET1, RFXANK, SOX12, ETV4, FOXP1, VEGFA, TNFRSF1A, MAVS, NR5A2, MYCN, NFIA, HAND1, TET3, REL, CD28, HOXB1, ARHGEF2, TP53, MET	737	519	12321	1.3851	1	1	1
GOTERM_BP_DIRECT	GO:0007519~skeletal muscle tissue development	6	0.00351753	0.0269846	ELN, TAZ, COL19A1, FOXP2, KLHL31, FOXP1	737	29	12321	3.45885	1	1	1
GOTERM_BP_DIRECT	GO:0007010~cytoskeleton organization	9	0.0052763	0.0278822	CCL7, PSTPIP2, GAN, RP2, CCL3, TUBD1, BRWD1, PDZD8, BRWD3	737	61	12321	2.46656	1	1	1
GOTERM_BP_DIRECT	GO:0043542~endothelial cell migration	5	0.00293128	0.0284392	STARD13, GIPC1, PTEN, TGFBR1, LOXL2	737	20	12321	4.17944	1	1	1
GOTERM_BP_DIRECT	GO:0055010~ventricular cardiac muscle tissue morphogenesis	5	0.00293128	0.0284392	COL11A1, TPM1, HAND1, ISL1, SMAD7	737	20	12321	4.17944	1	1	1
GOTERM_BP_DIRECT	GO:0007281~germ cell development	5	0.00293128	0.0284392	LIN28A, MSH2, PRDM1, MTOR, PAFAH1B1	737	20	12321	4.17944	1	1	1
GOTERM_BP_DIRECT	GO:0031398~positive regulation of protein ubiquitination	7	0.00410379	0.0300973	AMER1, TBC1D7, PELI1, ADRB2, CHFR, TSPYL5, SMAD7	737	40	12321	2.92561	1	1	1
GOTERM_BP_DIRECT	GO:0034614~cellular response to reactive oxygen species	4	0.00234502	0.0311372	PDGFRA, TPM1, FOS, PPARGC1B	737	12	12321	5.57259	1	1	1
GOTERM_BP_DIRECT	GO:0031668~cellular response to extracellular stimulus	4	0.00234502	0.0311372	FOSL1, AXL, SLC1A2, FOS	737	12	12321	5.57259	1	1	1
GOTERM_BP_DIRECT	GO:0050918~positive chemotaxis	4	0.00234502	0.0311372	FGF7, CCL3, MET, VEGFA	737	12	12321	5.57259	1	1	1
GOTERM_BP_DIRECT	GO:2000114~regulation of establishment of cell polarity	4	0.00234502	0.0311372	CDH5, KANK1, ROCK1, KRIT1	737	12	12321	5.57259	1	1	1
GOTERM_BP_DIRECT	GO:0032332~positive regulation of chondrocyte differentiation	4	0.00234502	0.0311372	ZBTB16, FGF18, LOXL2, SOX5	737	12	12321	5.57259	1	1	1
GOTERM_BP_DIRECT	GO:0014807~regulation of somitogenesis	3	0.00175877	0.0315774	HES7, NOTCH1, DLL1	737	5	12321	10.0307	1	1	1
GOTERM_BP_DIRECT	GO:0070989~oxidative demethylation	3	0.00175877	0.0315774	TET3, TET2, TET1	737	5	12321	10.0307	1	1	1
GOTERM_BP_DIRECT	GO:0001937~negative regulation of endothelial cell proliferation	5	0.00293128	0.033519	SPARC, CAV2, KRIT1, VASH1, TGFBR1	737	21	12321	3.98042	1	1	1
GOTERM_BP_DIRECT	GO:0070936~protein K48-linked ubiquitination	7	0.00410379	0.0335416	CDC34, UBE2D3, SYVN1, PELI1, TNFAIP3, UBE2G1, UBE2K	737	41	12321	2.85425	1	1	1
GOTERM_BP_DIRECT	GO:0034644~cellular response to UV	6	0.00351753	0.0350277	YY1, PIK3R1, TRIAP1, BAK1, TP53, CDC25A	737	31	12321	3.2357	1	1	1
GOTERM_BP_DIRECT	GO:0021542~dentate gyrus development	4	0.00234502	0.0387235	BTG2, NEUROD6, LEF1, PTEN	737	13	12321	5.14393	1	1	1
GOTERM_BP_DIRECT	GO:0060384~innervation	4	0.00234502	0.0387235	SLITRK6, LRIG2, ISL1, RNF165	737	13	12321	5.14393	1	1	1
GOTERM_BP_DIRECT	GO:0070374~positive regulation of ERK1 and ERK2 cascade	14	0.00820758	0.0399445	PDGFRA, MAP2K1, SERPINF2, PTEN, HTR2C, CCL7, BMPER, ERBB4, PDGFC, FGF18, KDR, CCL3, CCL1, FGFR3	737	127	12321	1.8429	1	1	1
GOTERM_BP_DIRECT	GO:0071456~cellular response to hypoxia	7	0.00410379	0.0411703	PRKCE, SUV39H1, PTEN, MDM4, TP53, MTOR, VEGFA	737	43	12321	2.7215	1	1	1
GOTERM_BP_DIRECT	GO:0045165~cell fate commitment	7	0.00410379	0.0411703	ONECUT2, ERBB4, GAS1, WNT9A, SOX12, PRDM1, WNT3	737	43	12321	2.7215	1	1	1
GOTERM_BP_DIRECT	GO:0090002~establishment of protein localization to plasma membrane	6	0.00351753	0.0444066	TSPAN14, ROCK1, RDX, FLOT1, TTC7A, TNFRSF1A	737	33	12321	3.0396	1	1	1
GOTERM_BP_DIRECT	GO:0030198~extracellular matrix organization	9	0.0052763	0.0453549	PDGFRA, COL27A1, ELN, PXDN, APBB2, TGFBI, MPZL3, OLFML2A, COL19A1	737	67	12321	2.24567	1	1	1
GOTERM_BP_DIRECT	GO:2000766~negative regulation of cytoplasmic translation	3	0.00175877	0.0455137	CPEB1, CPEB3, CPEB4	737	6	12321	8.35889	1	1	1
GOTERM_BP_DIRECT	GO:0034141~positive regulation of toll-like receptor 3 signaling pathway	3	0.00175877	0.0455137	FLOT1, PELI1, WDFY1	737	6	12321	8.35889	1	1	1
GOTERM_BP_DIRECT	GO:0034612~response to tumor necrosis factor	4	0.00234502	0.0471552	GCH1, ADAM10, MAP2K7, MAP4K3	737	14	12321	4.77651	1	1	1
GOTERM_BP_DIRECT	GO:0001764~neuron migration	10	0.00586256	0.0484705	FZD3, AXL, SATB2, PEX5, DCX, APBB2, NAV1, MAPT, MATN2, PAFAH1B1	737	80	12321	2.08972	1	1	1
GOTERM_BP_DIRECT	GO:0006955~immune response	17	0.00996635	0.0497786	IL10, IL13, TNFAIP3, FASLG, IGF1R, TNFRSF1A, TGFBR3, CCL7, OAS2, TNFSF4, CCL3, CD28, FAS, TNFSF9, CCR7, IL12A, CCL1	737	171	12321	1.662	1	1	1
GOTERM_BP_DIRECT	GO:0050731~positive regulation of peptidyl-tyrosine phosphorylation	7	0.00410379	0.0498115	FGF7, SEMA4D, NTF3, ARHGEF2, EFNA5, MTOR, VEGFA	737	45	12321	2.60054	1	1	1
GOTERM_BP_DIRECT	GO:0007268~chemical synaptic transmission	11	0.00644881	0.0535195	GJC1, CACNB3, HTR1E, GIPC1, PNOC, PPT1, HTR2C, SNCB, SSTR3, GABRG2, PAFAH1B1	737	94	12321	1.95634	1	1	1
GOTERM_BP_DIRECT	GO:0001755~neural crest cell migration	7	0.00410379	0.0545187	SEMA4D, ERBB4, SEMA6D, LEF1, ISL1, PHACTR4, CORO1C	737	46	12321	2.54401	1	1	1
GOTERM_BP_DIRECT	GO:0060340~positive regulation of type I interferon-mediated signaling pathway	3	0.00175877	0.0612405	MAVS, NLRC5, UBE2K	737	7	12321	7.16476	1	1	1
GOTERM_BP_DIRECT	GO:0008210~estrogen metabolic process	3	0.00175877	0.0612405	PDGFRA, SGPL1, PLEKHA1	737	7	12321	7.16476	1	1	1
GOTERM_BP_DIRECT	GO:0000083~regulation of transcription involved in G1/S transition of mitotic cell cycle	3	0.00175877	0.0612405	BACH1, E2F6, HINFP	737	7	12321	7.16476	1	1	1
GOTERM_BP_DIRECT	GO:0045792~negative regulation of cell size	3	0.00175877	0.0612405	RDX, PTEN, MTOR	737	7	12321	7.16476	1	1	1
GOTERM_BP_DIRECT	GO:0060736~prostate gland growth	3	0.00175877	0.0612405	PLAG1, PTEN, CYP19A1	737	7	12321	7.16476	1	1	1
GOTERM_BP_DIRECT	GO:0042118~endothelial cell activation	3	0.00175877	0.0612405	HOXA9, BMPER, TGFBR1	737	7	12321	7.16476	1	1	1
GOTERM_BP_DIRECT	GO:0035115~embryonic forelimb morphogenesis	5	0.00293128	0.0663234	HOXA9, RDH10, RSPO2, WNT9A, WNT3	737	26	12321	3.21496	1	1	1
GOTERM_BP_DIRECT	GO:0007205~protein kinase C-activating G-protein coupled receptor signaling pathway	4	0.00234502	0.0664448	EDN1, DGKD, DGKZ, DGKH	737	16	12321	4.17944	1	1	1
GOTERM_BP_DIRECT	GO:0048844~artery morphogenesis	4	0.00234502	0.0664448	HOXA1, PRDM1, TGFBR1, SMAD7	737	16	12321	4.17944	1	1	1
GOTERM_BP_DIRECT	GO:0016567~protein ubiquitination	11	0.00644881	0.0673001	SOCS3, UHRF2, WSB2, CCNF, KLHL23, RNF4, KBTBD7, BACH1, KBTBD8, SOCS4, KLHL31	737	98	12321	1.87648	1	1	1
GOTERM_BP_DIRECT	GO:0008584~male gonad development	7	0.00410379	0.0759511	TFAP2C, HOXA9, MSH2, AGO4, KIT, YBX3, TGFBR1	737	50	12321	2.34049	1	1	1
GOTERM_BP_DIRECT	GO:0007214~gamma-aminobutyric acid signaling pathway	4	0.00234502	0.077234	GABRA1, PLCL2, GABRA3, GABRG2	737	17	12321	3.93359	1	1	1
GOTERM_BP_DIRECT	GO:0030316~osteoclast differentiation	4	0.00234502	0.077234	CALCR, TFRC, OSTM1, IREB2	737	17	12321	3.93359	1	1	1
GOTERM_BP_DIRECT	GO:0032331~negative regulation of chondrocyte differentiation	4	0.00234502	0.077234	WNT9A, PTHLH, TGFBR1, ADAMTS7	737	17	12321	3.93359	1	1	1
GOTERM_BP_DIRECT	GO:0045736~negative regulation of cyclin-dependent protein serine/threonine kinase activity	4	0.00234502	0.077234	CDKN1A, CDKN1B, LATS2, TNFAIP3	737	17	12321	3.93359	1	1	1
GOTERM_BP_DIRECT	GO:0042787~protein ubiquitination involved in ubiquitin-dependent protein catabolic process	12	0.00703507	0.0782241	RNF144A, MYLIP, ABTB1, RNF144B, RMND5A, HECTD2, GAN, RNF19A, KLHL8, KLHL28, SYVN1, RNF165	737	114	12321	1.75977	1	1	1
GOTERM_BP_DIRECT	GO:0070208~protein heterotrimerization	3	0.00175877	0.0784947	COL1A1, COL1A2, C1QTNF6	737	8	12321	6.26917	1	1	1
GOTERM_BP_DIRECT	GO:0033327~Leydig cell differentiation	3	0.00175877	0.0784947	PDGFRA, SGPL1, PLEKHA1	737	8	12321	6.26917	1	1	1
GOTERM_BP_DIRECT	GO:1903364~positive regulation of cellular protein catabolic process	3	0.00175877	0.0784947	AMER1, RDX, TNFAIP3	737	8	12321	6.26917	1	1	1
GOTERM_BP_DIRECT	GO:0001675~acrosome assembly	3	0.00175877	0.0784947	PLA2G3, AGFG1, PAFAH1B1	737	8	12321	6.26917	1	1	1
GOTERM_BP_DIRECT	GO:0060674~placenta blood vessel development	3	0.00175877	0.0784947	FOSL1, SOCS3, MAP2K1	737	8	12321	6.26917	1	1	1
GOTERM_BP_DIRECT	GO:0060317~cardiac epithelial to mesenchymal transition	3	0.00175877	0.0784947	TGFBR3, RTN4, TGFBR1	737	8	12321	6.26917	1	1	1
GOTERM_BP_DIRECT	GO:0022407~regulation of cell-cell adhesion	3	0.00175877	0.0784947	PODXL, LEF1, EFNA5	737	8	12321	6.26917	1	1	1
GOTERM_BP_DIRECT	GO:0007507~heart development	11	0.00644881	0.0789957	COL3A1, EDN1, MAP2K1, ERBB4, GNAQ, PTEN, TAZ, TGFBR1, FBN1, ZFP36L1, ROBO1	737	101	12321	1.82075	1	1	1
GOTERM_BP_DIRECT	GO:0015031~protein transport	8	0.00469005	0.0806395	COL1A1, TIMM8B, SNX4, LMAN2L, PPT1, SEC62, RAB22A, PLEKHA8	737	63	12321	2.12289	1	1	1
GOTERM_BP_DIRECT	GO:0048701~embryonic cranial skeleton morphogenesis	5	0.00293128	0.082822	PDGFRA, MMP16, IRX5, PAX5, TGFBR1	737	28	12321	2.98532	1	1	1
GOTERM_BP_DIRECT	GO:0045893~positive regulation of transcription, DNA-templated	20	0.0117251	0.0859194	RNF20, IL10, DDX17, MAP2K1, ATMIN, ZBTB16, HMGA1, SMARCA5, TFEB, TGFBR1, HINFP, COL1A1, FGF7, HMBOX1, SERTAD3, LBH, ERBB4, HAS3, E2F3, LGR4	737	227	12321	1.47293	1	1	1
GOTERM_BP_DIRECT	GO:0051091~positive regulation of sequence-specific DNA binding transcription factor activity	8	0.00469005	0.0861332	IL10, PPP3CA, EDN1, MAVS, KIT, PTEN, HMGN3, PPARGC1B	737	64	12321	2.08972	1	1	1
GOTERM_BP_DIRECT	GO:0008360~regulation of cell shape	11	0.00644881	0.0874489	SEMA4D, CCL7, RDX, KIT, TPM1, CCL3, KDR, CDC7, BRWD1, BRWD3, VEGFA	737	103	12321	1.78539	1	1	1
GOTERM_BP_DIRECT	GO:0046627~negative regulation of insulin receptor signaling pathway	4	0.00234502	0.0887333	SOCS3, KANK1, SOCS1, GRB10	737	18	12321	3.71506	1	1	1
GOTERM_BP_DIRECT	GO:0045638~negative regulation of myeloid cell differentiation	4	0.00234502	0.0887333	HOXA9, CDK6, ZBTB16, DLL1	737	18	12321	3.71506	1	1	1
GOTERM_BP_DIRECT	GO:0008625~extrinsic apoptotic signaling pathway via death domain receptors	5	0.00293128	0.091756	FAS, FASLG, PIK3R1, NGF, TNFRSF1A	737	29	12321	2.88237	1	1	1
GOTERM_BP_DIRECT	GO:0007219~Notch signaling pathway	8	0.00469005	0.0918346	HES7, NOTCH2, CDKN1B, NOTCH1, CDK6, ADAM10, DTX2, MIB1	737	65	12321	2.05757	1	1	1
GOTERM_BP_DIRECT	GO:0060326~cell chemotaxis	6	0.00351753	0.0955222	PDGFRA, CCL7, KIT, LEF1, CCL1, HBEGF	737	41	12321	2.4465	1	1	1
GOTERM_BP_DIRECT	GO:0061158~3'-UTR-mediated mRNA destabilization	3	0.00175877	0.0970384	TRIM71, CPEB3, ZFP36L1	737	9	12321	5.57259	1	1	1
GOTERM_BP_DIRECT	GO:0015914~phospholipid transport	3	0.00175877	0.0970384	SCARB1, TMEM30A, PCTP	737	9	12321	5.57259	1	1	1
GOTERM_BP_DIRECT	GO:0008209~androgen metabolic process	3	0.00175877	0.0970384	SGPL1, PLEKHA1, CYP19A1	737	9	12321	5.57259	1	1	1
GOTERM_BP_DIRECT	GO:0090303~positive regulation of wound healing	3	0.00175877	0.0970384	KANK1, PRKCE, HBEGF	737	9	12321	5.57259	1	1	1

## Sheet: let-7-5p_98-5p.predicted_target
Target gene	Representative transcript	Gene name	3P-seq tags + 5	Conserved sites total	Conserved 8mer sites	Conserved 7mer-m8 sites	Conserved 7mer-A1 sites	Poorly conserved sites total	Poorly conserved 8mer sites	Poorly conserved 7mer-m8 sites	Poorly conserved 7mer-A1 sites	6mer sites	Representative miRNA	Cumulative weighted context++ score	Total context++ score	Aggregate PCT	Previous TargetScan publication(s)
HMGA2	ENST00000403681.2	high mobility group AT-hook 2	8021	7	1	3	3	0	0	0	0	1	hsa-let-7d-5p	-2.67	-2.69	> 0.99	2005, 2007, 2009, 2011
ARID3B	ENST00000346246.5	AT rich interactive domain 3B (BRIGHT-like)	11	5	0	1	4	0	0	0	0	0	hsa-let-7d-5p	-1.68	-1.68	> 0.99	2005, 2007, 2009, 2011
LIN28B	ENST00000345080.4	lin-28 homolog B (C. elegans)	118	4	2	2	0	1	0	0	1	0	hsa-let-7d-5p	-1.58	-1.58	> 0.99	2007, 2009, 2011
FIGN	ENST00000333129.3	fidgetin	10	6	3	0	3	0	0	0	0	0	hsa-let-7d-5p	-1.46	-2.11	> 0.99	2007, 2009, 2011
TRIM71	ENST00000383763.5	tripartite motif containing 71, E3 ubiquitin protein ligase	67	7	4	1	2	1	0	1	0	0	hsa-let-7d-5p	-1.39	-1.66	> 0.99	2007, 2009, 2011
NR6A1	ENST00000487099.2	nuclear receptor subfamily 6, group A, member 1	1082	4	2	2	0	1	0	1	0	0	hsa-let-7i-5p	-1.24	-1.26	> 0.99
THRSP	ENST00000281030.2	thyroid hormone responsive	5	1	1	0	0	1	0	1	0	0	hsa-let-7d-5p	-1.04	-1.04	0.92	2009, 2011
USP44	ENST00000552440.1	ubiquitin specific peptidase 44	29	3	0	0	3	0	0	0	0	2	hsa-let-7d-5p	-1.01	-1.3	> 0.99	2009, 2011
FAM222B	ENST00000582266.1	family with sequence similarity 222, member B	100	2	2	0	0	0	0	0	0	2	hsa-let-7d-5p	-1.01	-1.03	< 0.1
IGDCC3	ENST00000327987.4	immunoglobulin superfamily, DCC subclass, member 3	464	3	3	0	0	1	0	1	0	0	hsa-let-7d-5p	-1.01	-1.01	> 0.99	2003, 2007, 2009, 2011
IGF2BP1	ENST00000290341.3	insulin-like growth factor 2 mRNA binding protein 1	460	5	3	1	1	0	0	0	0	1	hsa-let-7d-5p	-0.98	-1.51	> 0.99	2007, 2009, 2011
VSTM5	ENST00000409977.1	V-set and transmembrane domain containing 5	5	2	2	0	0	0	0	0	0	0	hsa-let-7d-5p	-0.95	-0.95	> 0.99
FZD3	ENST00000240093.3	frizzled family receptor 3	192	2	2	0	0	1	0	0	1	0	hsa-let-7d-5p	-0.9	-1	> 0.99	2011
PXT1	ENST00000454782.2	peroxisomal, testis specific 1	5	1	1	0	0	1	0	1	0	0	hsa-let-7f-5p	-0.87	-0.87	0.89	2009, 2011
DTX2	ENST00000413936.2	deltex homolog 2 (Drosophila)	76	2	1	0	1	0	0	0	0	0	hsa-let-7d-5p	-0.82	-0.82	> 0.99	2005, 2007, 2009, 2011
YOD1	ENST00000315927.4	YOD1 deubiquitinase	55	2	1	1	0	0	0	0	0	0	hsa-let-7d-5p	-0.81	-0.88	> 0.99	2007, 2009, 2011
PTAFR	ENST00000373857.3	platelet-activating factor receptor	5	3	2	1	0	0	0	0	0	0	hsa-let-7d-5p	-0.79	-0.79	0.98	2011
NGF	ENST00000369512.2	nerve growth factor (beta polypeptide)	27	1	1	0	0	0	0	0	0	0	hsa-let-7d-5p	-0.79	-0.79	0.95	2011
SLC52A3	ENST00000381944.3	solute carrier family 52 (riboflavin transporter), member 3	5	1	1	0	0	1	0	0	1	0	hsa-let-7d-5p	-0.77	-0.77	< 0.1	2011
XKR8	ENST00000373884.5	XK, Kell blood group complex subunit-related family, member 8	7	1	1	0	0	1	0	1	0	1	hsa-let-7d-5p	-0.77	-0.77	0.96	2007, 2009, 2011
BZW1	ENST00000409600.1	basic leucine zipper and W2 domains 1	470	2	0	2	0	0	0	0	0	0	hsa-let-7f-5p	-0.75	-0.75	> 0.99	2005, 2007, 2009, 2011
ARHGEF38	ENST00000420470.2	Rho guanine nucleotide exchange factor (GEF) 38	5	1	1	0	0	1	0	0	1	3	hsa-let-7d-5p	-0.75	-0.75	0.87	2011
FAM103A1	ENST00000304191.3	family with sequence similarity 103, member A1	11	1	1	0	0	0	0	0	0	1	hsa-let-7d-5p	-0.74	-0.74	0.72	2009, 2011
MDM4	ENST00000391947.2	Mdm4 p53 binding protein homolog (mouse)	443	1	1	0	0	1	0	0	1	2	hsa-let-7d-5p	-0.74	-0.84	0.88	2011
CCL7	ENST00000394630.3	chemokine (C-C motif) ligand 7	5	1	1	0	0	0	0	0	0	0	hsa-let-7d-5p	-0.74	-0.74	0.5	2009, 2011
BACH1	ENST00000286800.3	BTB and CNC homology 1, basic leucine zipper transcription factor 1	273	2	2	0	0	0	0	0	0	0	hsa-let-7d-5p	-0.73	-0.75	> 0.99	2005, 2007, 2009, 2011
C5orf51	ENST00000381647.2	chromosome 5 open reading frame 51	124	1	1	0	0	1	0	1	0	0	hsa-let-7d-5p	-0.73	-0.73	0.94	2005, 2007, 2009, 2011
PAPPA	ENST00000328252.3	pregnancy-associated plasma protein A, pappalysin 1	350	3	1	1	1	0	0	0	0	0	hsa-miR-98-5p	-0.73	-0.81	> 0.99	2005, 2007, 2009, 2011
HAND1	ENST00000231121.2	heart and neural crest derivatives expressed 1	5	1	1	0	0	0	0	0	0	0	hsa-let-7d-5p	-0.73	-0.73	0.96	2005, 2007, 2009, 2011
LPGAT1	ENST00000366997.4	lysophosphatidylglycerol acyltransferase 1	135	2	0	1	1	1	0	0	1	1	hsa-let-7g-5p	-0.73	-0.88	> 0.99	2005, 2007, 2009, 2011
TGFBR1	ENST00000374994.4	transforming growth factor, beta receptor 1	249	2	1	0	1	0	0	0	0	1	hsa-let-7d-5p	-0.72	-0.76	> 0.99	2005, 2007, 2009, 2011
CDC34	ENST00000215574.4	cell division cycle 34	1810	2	1	0	1	0	0	0	0	0	hsa-let-7d-5p	-0.72	-0.92	> 0.99	2005, 2007, 2009, 2011
ZBTB16	ENST00000335953.4	zinc finger and BTB domain containing 16	73	3	1	1	1	0	0	0	0	2	hsa-let-7g-5p	-0.72	-0.79	> 0.99
RNFT1	ENST00000442346.2	ring finger protein, transmembrane 1	6	1	1	0	0	0	0	0	0	0	hsa-let-7d-5p	-0.71	-0.71	ORF
HOXB1	ENST00000239174.6	homeobox B1	5	1	1	0	0	0	0	0	0	0	hsa-let-7d-5p	-0.71	-0.71	0.96
SMIM3	ENST00000526627.1	small integral membrane protein 3	3180	1	1	0	0	0	0	0	0	0	hsa-let-7d-5p	-0.71	-0.71	0.89	2007, 2009, 2011
SALL4	ENST00000217086.4	sal-like 4 (Drosophila)	155	1	1	0	0	0	0	0	0	0	hsa-let-7d-5p	-0.71	-0.74	0.96
GATM	ENST00000396659.3	glycine amidinotransferase (L-arginine:glycine amidinotransferase)	586	1	0	1	0	1	0	0	1	0	hsa-let-7a-5p	-0.71	-0.71	0.88	2009, 2011
PRSS22	ENST00000161006.3	protease, serine, 22	5	2	0	2	0	0	0	0	0	0	hsa-let-7a-5p	-0.7	-0.7	0.67	2011
LRIG3	ENST00000379141.4	leucine-rich repeats and immunoglobulin-like domains 3	366	1	1	0	0	1	0	1	0	0	hsa-let-7d-5p	-0.69	-0.8	0.96	2005, 2007, 2009, 2011
SLC35D2	ENST00000253270.7	solute carrier family 35 (UDP-GlcNAc/UDP-glucose transporter), member D2	223	1	1	0	0	1	0	1	0	0	hsa-let-7d-5p	-0.68	-0.92	0.77	2005, 2007, 2009, 2011
PPP1R15B	ENST00000367188.4	protein phosphatase 1, regulatory subunit 15B	2154	2	1	1	0	0	0	0	0	0	hsa-let-7c-5p	-0.68	-0.73	> 0.99	2005, 2007, 2009, 2011
DUSP16	ENST00000298573.4	dual specificity phosphatase 16	444	2	1	0	1	1	0	1	0	0	hsa-let-7d-5p	-0.67	-0.68	0.94	2005, 2007, 2009, 2011
CDK8	ENST00000536792.1	cyclin-dependent kinase 8	280	3	1	1	1	0	0	0	0	0	hsa-miR-98-5p	-0.67	-0.67	ORF
PBX3	ENST00000342287.5	pre-B-cell leukemia homeobox 3	1142	2	0	1	1	0	0	0	0	1	hsa-let-7b-5p	-0.67	-0.71	> 0.99	2005, 2007, 2009, 2011
TNFSF9	ENST00000245817.3	tumor necrosis factor (ligand) superfamily, member 9	30	1	1	0	0	0	0	0	0	0	hsa-let-7d-5p	-0.67	-0.67	0.96	2009, 2011
GALNT1	ENST00000269195.5	UDP-N-acetyl-alpha-D-galactosamine:polypeptide N-acetylgalactosaminyltransferase 1 (GalNAc-T1)	2466	2	1	0	1	0	0	0	0	0	hsa-let-7d-5p	-0.67	-0.69	> 0.99	2005, 2007, 2009, 2011
ZC3HAV1L	ENST00000275766.1	zinc finger CCCH-type, antiviral 1-like	98	1	1	0	0	2	1	0	1	0	hsa-let-7d-5p	-0.67	-0.72	0.94
ARID3A	ENST00000263620.3	AT rich interactive domain 3A (BRIGHT-like)	320	3	1	1	1	0	0	0	0	0	hsa-let-7d-5p	-0.67	-1	> 0.99	2007, 2009, 2011
MARS2	ENST00000282276.6	methionyl-tRNA synthetase 2, mitochondrial	391	1	0	1	0	1	0	0	1	0	hsa-let-7d-5p	-0.67	-0.72	0.91	2009, 2011
QARS	ENST00000306125.6	glutaminyl-tRNA synthetase	1411	1	1	0	0	0	0	0	0	0	hsa-let-7d-5p	-0.66	-0.67	< 0.1	2005, 2007, 2009, 2011
LIPT2	ENST00000310109.4	lipoyl(octanoyl) transferase 2 (putative)	198	1	1	0	0	0	0	0	0	0	hsa-let-7d-5p	-0.66	-0.66	0.89	2011
AP1S1	ENST00000337619.5	adaptor-related protein complex 1, sigma 1 subunit	750	1	0	1	0	1	0	1	0	0	hsa-let-7a-5p	-0.65	-0.67	0.98	2005, 2007, 2009, 2011
FOXP2	ENST00000408937.3	forkhead box P2	169	3	0	2	1	0	0	0	0	1	hsa-let-7g-5p	-0.65	-0.92	> 0.99	2011
TTC31	ENST00000410003.1	tetratricopeptide repeat domain 31	132	1	1	0	0	0	0	0	0	1	hsa-let-7d-5p	-0.65	-0.65	0.87	2009, 2011
C8orf58	ENST00000289989.5	chromosome 8 open reading frame 58	619	1	1	0	0	0	0	0	0	0	hsa-let-7d-5p	-0.65	-0.65	0.95	2009, 2011
ZBTB8B	ENST00000609129.1	zinc finger and BTB domain containing 8B	18	1	1	0	0	2	0	2	0	0	hsa-let-7b-5p	-0.64	-0.64	0.9
TP53	ENST00000420246.2	tumor protein p53	836	2	1	1	0	0	0	0	0	0	hsa-let-7d-5p	-0.64	-0.64	0.88	2011
ZNF512B	ENST00000369888.1	zinc finger protein 512B	8	3	0	3	0	0	0	0	0	0	hsa-let-7d-5p	-0.63	-0.63	> 0.99	2007, 2009, 2011
GNG5	ENST00000370645.4	guanine nucleotide binding protein (G protein), gamma 5	3132	1	0	1	0	0	0	0	0	0	hsa-let-7a-5p	-0.63	-0.63	0.96	2005, 2007, 2009, 2011
CCNJ	ENST00000265992.5	cyclin J	5	1	1	0	0	1	0	0	1	0	hsa-let-7d-5p	-0.63	-0.63	0.95	2005, 2007, 2009, 2011
GXYLT1	ENST00000398675.3	glucoside xylosyltransferase 1	126	2	1	0	1	0	0	0	0	0	hsa-let-7d-5p	-0.63	-0.63	> 0.99	2009, 2011
COIL	ENST00000240316.4	coilin	5	1	1	0	0	0	0	0	0	0	hsa-let-7f-5p	-0.63	-0.63	0.94	2005, 2007, 2009, 2011
MYCN	ENST00000281043.3	v-myc avian myelocytomatosis viral oncogene neuroblastoma derived homolog	73	2	0	0	2	0	0	0	0	0	hsa-let-7d-5p	-0.62	-0.66	0.98	2005, 2007, 2009, 2011
GEMIN7	ENST00000270257.4	gem (nuclear organelle) associated protein 7	329	1	1	0	0	0	0	0	0	0	hsa-let-7d-5p	-0.62	-0.71	0.81	2009, 2011
TARBP2	ENST00000552857.1	TAR (HIV-1) RNA binding protein 2	1553	2	0	1	1	0	0	0	0	0	hsa-let-7d-5p	-0.62	-0.62	0.7	2009, 2011
DDX19B	ENST00000288071.6	DEAD (Asp-Glu-Ala-Asp) box polypeptide 19B	690	1	1	0	0	0	0	0	0	0	hsa-let-7g-5p	-0.62	-0.62	0.96	2007, 2009, 2011
RAB15	ENST00000436278.2	RAB15, member RAS oncogene family	23	1	0	1	0	2	0	2	0	0	hsa-let-7d-5p	-0.62	-0.65	0.93	2005, 2007, 2009, 2011
XRN1	ENST00000264951.4	5'-3' exoribonuclease 1	612	1	0	0	1	1	0	0	1	0	hsa-let-7d-5p	-0.61	-0.62	0.86	2011
ADRB2	ENST00000305988.4	adrenoceptor beta 2, surface	50	1	1	0	0	0	0	0	0	0	hsa-let-7d-5p	-0.61	-0.65	0.73	2005, 2007, 2009, 2011
DPH3	ENST00000488423.1	diphthamide biosynthesis 3	1281	1	1	0	0	0	0	0	0	1	hsa-let-7d-5p	-0.61	-0.77	0.96	2011
SPRYD4	ENST00000338146.5	SPRY domain containing 4	1999	1	0	1	0	0	0	0	0	2	hsa-let-7f-5p	-0.61	-0.68	0.94	2007, 2009, 2011
PDE12	ENST00000311180.8	phosphodiesterase 12	326	2	1	1	0	0	0	0	0	0	hsa-let-7a-5p	-0.61	-0.65	0.98	2007, 2009, 2011
AC010441.1	ENST00000600109.1		3180	1	1	0	0	0	0	0	0	0	hsa-let-7d-5p	-0.6	-0.6	0.89
KCTD21	ENST00000340067.3	potassium channel tetramerization domain containing 21	90	1	1	0	0	1	0	1	0	0	hsa-miR-98-5p	-0.59	-0.59	0.95	2007, 2009, 2011
STX3	ENST00000535361.1	syntaxin 3	564	1	1	0	0	0	0	0	0	0	hsa-let-7d-5p	-0.59	-0.59	0.96	2007, 2009, 2011
ADAMTS8	ENST00000257359.6	ADAM metallopeptidase with thrombospondin type 1 motif, 8	80	1	1	0	0	0	0	0	0	0	hsa-let-7d-5p	-0.59	-0.59	0.96	2007, 2009, 2011
APBB3	ENST00000358580.5	amyloid beta (A4) precursor protein-binding, family B, member 3	9	1	1	0	0	0	0	0	0	0	hsa-let-7d-5p	-0.59	-0.59	0.74	2005, 2007, 2009, 2011
DDX19A	ENST00000302243.7	DEAD (Asp-Glu-Ala-Asp) box polypeptide 19A	148	1	1	0	0	2	1	1	0	0	hsa-let-7g-5p	-0.59	-0.77	0.96	2007, 2009, 2011
MED8	ENST00000372457.4	mediator complex subunit 8	745	1	1	0	0	0	0	0	0	0	hsa-let-7d-5p	-0.59	-0.65	0.93	2011
CDC25A	ENST00000302506.3	cell division cycle 25A	5	1	0	1	0	2	0	1	1	0	hsa-let-7d-5p	-0.59	-0.59	0.8	2005, 2007, 2009, 2011
CCND2	ENST00000261254.3	cyclin D2	66	3	0	0	3	0	0	0	0	1	hsa-let-7d-5p	-0.58	-0.7	> 0.99	2005, 2007, 2009, 2011
E2F6	ENST00000362009.4	E2F transcription factor 6	70	1	1	0	0	0	0	0	0	1	hsa-let-7d-5p	-0.58	-0.65	0.96	2007, 2009, 2011
CRCT1	ENST00000368790.3	cysteine-rich C-terminal 1	5	1	0	1	0	0	0	0	0	0	hsa-let-7c-5p	-0.58	-0.58	0.87	2009, 2011
FAS	ENST00000352159.4	Fas cell surface death receptor	378	1	1	0	0	0	0	0	0	1	hsa-let-7d-5p	-0.58	-0.58	0.73	2011
KLHDC8B	ENST00000332780.2	kelch domain containing 8B	321	1	1	0	0	0	0	0	0	0	hsa-let-7d-5p	-0.57	-0.57	0.95	2009, 2011
PSORS1C2	ENST00000259845.4	psoriasis susceptibility 1 candidate 2	5	1	0	1	0	1	0	1	0	0	hsa-let-7a-5p	-0.57	-0.57	0.91	2011
UFM1	ENST00000239878.4	ubiquitin-fold modifier 1	1502	1	1	0	0	0	0	0	0	0	hsa-let-7d-5p	-0.57	-0.57	0.62	2009, 2011
ZNF710	ENST00000268154.4	zinc finger protein 710	5	2	0	2	0	0	0	0	0	1	hsa-let-7d-5p	-0.57	-0.57	> 0.99	2003, 2007, 2009, 2011
ATPAF1	ENST00000576409.1	ATP synthase mitochondrial F1 complex assembly factor 1	1637	1	1	0	0	1	0	1	0	0	hsa-let-7d-5p	-0.57	-0.66	0.94	2009, 2011
GNPTAB	ENST00000299314.7	N-acetylglucosamine-1-phosphate transferase, alpha and beta subunits	82	1	1	0	0	0	0	0	0	0	hsa-let-7d-5p	-0.57	-0.57	0.96	2007, 2009, 2011
CPEB2	ENST00000538197.1	cytoplasmic polyadenylation element binding protein 2	367	2	0	0	2	1	0	1	0	0	hsa-let-7d-5p	-0.57	-0.6	0.99	2005, 2007, 2009, 2011
CPA4	ENST00000445470.2	carboxypeptidase A4	1319	1	1	0	0	0	0	0	0	1	hsa-let-7d-5p	-0.57	-0.57	0.92	2005, 2007, 2009, 2011
BEND4	ENST00000504360.1	BEN domain containing 4	187	2	0	1	1	0	0	0	0	3	hsa-miR-98-5p	-0.56	-0.57	> 0.99	2009, 2011
PEX11B	ENST00000369306.3	peroxisomal biogenesis factor 11 beta	766	1	1	0	0	0	0	0	0	0	hsa-let-7d-5p	-0.56	-0.56	0.62	2009, 2011
PQLC2	ENST00000375155.3	PQ loop repeat containing 2	94	1	1	0	0	1	0	0	1	1	hsa-let-7d-5p	-0.56	-0.68	0.96	2009, 2011
PARD6B	ENST00000371610.2	par-6 family cell polarity regulator beta	277	1	0	1	0	1	0	1	0	1	hsa-let-7a-5p	-0.56	-0.57	> 0.99	2007, 2009, 2011
SLC25A18	ENST00000327451.6	solute carrier family 25 (glutamate carrier), member 18	115	1	1	0	0	0	0	0	0	0	hsa-let-7d-5p	-0.56	-0.56	0.93	2005, 2007, 2009, 2011
TMEM234	ENST00000373593.1	transmembrane protein 234	51	1	1	0	0	0	0	0	0	0	hsa-let-7d-5p	-0.56	-0.56	0.85	2009, 2011
NEK3	ENST00000339406.3	NIMA-related kinase 3	66	1	1	0	0	0	0	0	0	1	hsa-let-7d-5p	-0.56	-0.6	0.8	2009, 2011
TTLL4	ENST00000457313.1	tubulin tyrosine ligase-like family, member 4	303	2	1	1	0	0	0	0	0	0	hsa-let-7d-5p	-0.55	-0.87	0.98	2003, 2005, 2007, 2009, 2011
KCTD17	ENST00000402077.3	potassium channel tetramerization domain containing 17	187	1	1	0	0	0	0	0	0	0	hsa-let-7d-5p	-0.55	-0.55	0.94	2007, 2009, 2011
SLC5A9	ENST00000236495.5	solute carrier family 5 (sodium/sugar cotransporter), member 9	291	1	1	0	0	1	0	1	0	0	hsa-let-7a-5p	-0.55	-0.55	< 0.1	2009, 2011
RFX6	ENST00000332958.2	regulatory factor X, 6	14	1	0	1	0	1	0	1	0	0	hsa-let-7f-5p	-0.54	-0.66	> 0.99	2005, 2007, 2009, 2011
MAP4K3	ENST00000263881.3	mitogen-activated protein kinase kinase kinase kinase 3	796	1	1	0	0	0	0	0	0	0	hsa-miR-98-5p	-0.54	-0.54	0.94	2005, 2007, 2009, 2011
PBX2	ENST00000375050.4	pre-B-cell leukemia homeobox 2	98	2	0	1	1	0	0	0	0	0	hsa-let-7d-5p	-0.54	-0.54	> 0.99	2011
IGF2BP2	ENST00000382199.2	insulin-like growth factor 2 mRNA binding protein 2	5	2	1	0	1	0	0	0	0	0	hsa-let-7d-5p	-0.54	-0.54	0.98	2007, 2009, 2011
AEN	ENST00000332810.3	apoptosis enhancing nuclease	610	2	1	1	0	0	0	0	0	1	hsa-let-7g-5p	-0.54	-0.59	0.93	2009, 2011
EDN1	ENST00000379375.5	endothelin 1	113	1	1	0	0	0	0	0	0	0	hsa-let-7d-5p	-0.54	-0.54	0.86	2009, 2011
SNX30	ENST00000374232.3	sorting nexin family member 30	33	1	0	1	0	2	0	0	2	1	hsa-let-7d-5p	-0.54	-0.6	0.97	2009, 2011
IL13	ENST00000304506.3	interleukin 13	5	1	1	0	0	0	0	0	0	0	hsa-let-7g-5p	-0.54	-0.54	0.96	2005, 2007, 2009, 2011
IGSF1	ENST00000370900.1	immunoglobulin superfamily, member 1	416	1	1	0	0	0	0	0	0	0	hsa-let-7d-5p	-0.54	-0.54	0.87	2009, 2011
PTAR1	ENST00000377200.5	protein prenyltransferase alpha subunit repeat containing 1	161	2	0	0	2	1	0	0	1	1	hsa-let-7d-5p	-0.54	-0.63	0.98	2009, 2011
ZNF341	ENST00000342427.2	zinc finger protein 341	10	1	1	0	0	0	0	0	0	0	hsa-let-7d-5p	-0.53	-0.53	< 0.1	2011
ONECUT2	ENST00000491143.2	one cut homeobox 2	847	3	1	0	2	3	0	1	2	1	hsa-let-7d-5p	-0.53	-0.61	> 0.99	2007, 2009, 2011
RAB11FIP4	ENST00000325874.8	RAB11 family interacting protein 4 (class II)	169	2	0	2	0	0	0	0	0	0	hsa-let-7f-5p	-0.53	-0.56	> 0.99	2003, 2005, 2007, 2009, 2011
B3GNT1	ENST00000311181.4	UDP-GlcNAc:betaGal beta-1,3-N-acetylglucosaminyltransferase 1	2688	1	1	0	0	0	0	0	0	1	hsa-let-7d-5p	-0.53	-0.53	0.9	2007, 2009, 2011
HOXA1	ENST00000355633.5	homeobox A1	157	2	1	1	0	0	0	0	0	0	hsa-let-7f-5p	-0.53	-0.53	ORF
ZNF784	ENST00000591479.1	zinc finger protein 784	19	1	1	0	0	0	0	0	0	0	hsa-let-7d-5p	-0.52	-0.52	0.85	2009, 2011
FAM178A	ENST00000238961.4	family with sequence similarity 178, member A	130	2	0	2	0	0	0	0	0	0	hsa-miR-98-5p	-0.52	-0.53	0.92	2003, 2005, 2007, 2009, 2011
PRPF38B	ENST00000370025.4	pre-mRNA processing factor 38B	724	1	1	0	0	0	0	0	0	0	hsa-let-7d-5p	-0.52	-0.55	0.96	2007, 2009, 2011
CASP3	ENST00000393585.2	caspase 3, apoptosis-related cysteine peptidase	43	1	1	0	0	0	0	0	0	0	hsa-let-7d-5p	-0.52	-0.52	0.96	2005, 2007, 2009, 2011
CLDN12	ENST00000287916.4	claudin 12	267	1	1	0	0	0	0	0	0	0	hsa-let-7d-5p	-0.52	-0.52	0.95	2005, 2007, 2009, 2011
UHRF2	ENST00000276893.5	ubiquitin-like with PHD and ring finger domains 2, E3 ubiquitin protein ligase	64	1	1	0	0	0	0	0	0	0	hsa-let-7d-5p	-0.52	-0.52	0.95	2005, 2007, 2009, 2011
POU2F1	ENST00000367866.2	POU class 2 homeobox 1	83	2	0	0	2	0	0	0	0	3	hsa-let-7d-5p	-0.52	-0.56	0.98	2011
NRAS	ENST00000369535.4	neuroblastoma RAS viral (v-ras) oncogene homolog	551	2	0	1	1	0	0	0	0	0	hsa-let-7f-5p	-0.52	-0.7	> 0.99	2011
GAN	ENST00000568107.2	gigaxonin	185	3	3	0	0	2	1	0	1	0	hsa-let-7d-5p	-0.52	-0.61	> 0.99	2011
IL10	ENST00000423557.1	interleukin 10	5	1	0	0	1	0	0	0	0	2	hsa-let-7d-5p	-0.52	-0.52	0.95	2005, 2007, 2009, 2011
GALE	ENST00000374497.3	UDP-galactose-4-epimerase	27	1	1	0	0	0	0	0	0	0	hsa-let-7d-5p	-0.52	-0.52	0.93	2005, 2007, 2009, 2011
DDI2	ENST00000480945.1	DNA-damage inducible 1 homolog 2 (S. cerevisiae)	357	1	1	0	0	0	0	0	0	1	hsa-let-7d-5p	-0.51	-0.53	0.96	2007, 2009, 2011
MAPK6	ENST00000261845.5	mitogen-activated protein kinase 6	24	1	1	0	0	0	0	0	0	0	hsa-let-7b-5p	-0.51	-0.51	0.96	2005, 2007, 2009, 2011
RSPO2	ENST00000517939.1	R-spondin 2	5	1	0	1	0	0	0	0	0	1	hsa-let-7d-5p	-0.51	-0.51	0.78	2007, 2009, 2011
ZNF275	ENST00000370251.3	zinc finger protein 275	465	2	1	1	0	0	0	0	0	0	hsa-let-7b-5p	-0.51	-0.52	0.98	2007, 2009, 2011
KCNJ11	ENST00000339994.4	potassium inwardly-rectifying channel, subfamily J, member 11	282	1	1	0	0	1	0	1	0	0	hsa-let-7d-5p	-0.51	-0.53	0.86	2009, 2011
LIN28A	ENST00000326279.6	lin-28 homolog A (C. elegans)	5	1	1	0	0	0	0	0	0	0	hsa-let-7d-5p	-0.51	-0.51	0.96	2005, 2007, 2009, 2011
S100A8	ENST00000368732.1	S100 calcium binding protein A8	5	1	0	0	1	0	0	0	0	0	hsa-let-7d-5p	-0.51	-0.51	0.8	2011
SMC1A	ENST00000322213.4	structural maintenance of chromosomes 1A	1626	2	2	0	0	2	1	1	0	0	hsa-let-7a-5p	-0.51	-0.7	0.98	2009, 2011
PCTP	ENST00000576183.1	phosphatidylcholine transfer protein	476	1	1	0	0	1	0	0	1	1	hsa-let-7d-5p	-0.5	-0.55	< 0.1
DIAPH2	ENST00000324765.8	diaphanous-related formin 2	91	2	0	2	0	0	0	0	0	1	hsa-let-7g-5p	-0.5	-0.59	0.98	2007, 2009
CCR7	ENST00000246657.2	chemokine (C-C motif) receptor 7	5	1	1	0	0	1	0	0	1	0	hsa-let-7d-5p	-0.5	-0.55	0.95	2005, 2007, 2009, 2011
POLR2D	ENST00000272645.4	polymerase (RNA) II (DNA directed) polypeptide D	530	1	1	0	0	0	0	0	0	0	hsa-let-7b-5p	-0.5	-0.5	0.59	2009, 2011
CPEB1	ENST00000450751.2	cytoplasmic polyadenylation element binding protein 1	5	1	1	0	0	0	0	0	0	0	hsa-let-7d-5p	-0.5	-0.5	0.95	2007, 2009, 2011
AC008443.1	ENST00000599439.1	CDNA: FLJ23158 fis, clone LNG09623; Uncharacterized protein	109	1	1	0	0	0	0	0	0	0	hsa-let-7d-5p	-0.5	-0.5	0.62
IGF1R	ENST00000268035.6	insulin-like growth factor 1 receptor	561	3	1	1	1	0	0	0	0	1	hsa-let-7b-5p	-0.5	-0.63	> 0.99	2007, 2009, 2011
HTR1E	ENST00000305344.5	5-hydroxytryptamine (serotonin) receptor 1E, G protein-coupled	5	1	0	1	0	0	0	0	0	0	hsa-let-7d-5p	-0.5	-0.5	0.41	2009, 2011
CCNF	ENST00000397066.4	cyclin F	1432	1	1	0	0	0	0	0	0	0	hsa-let-7d-5p	-0.5	-0.51	0.94	2009, 2011
HMGA1	ENST00000347617.6	high mobility group AT-hook 1	2024	1	0	1	0	0	0	0	0	0	hsa-let-7i-5p	-0.49	-0.49	0.94	2005, 2007, 2009, 2011
LCOR	ENST00000371103.3	ligand dependent nuclear receptor corepressor	94	2	0	0	2	0	0	0	0	1	hsa-let-7d-5p	-0.49	-0.51	0.95	2007, 2009, 2011
PPARGC1B	ENST00000309241.5	peroxisome proliferator-activated receptor gamma, coactivator 1 beta	12	2	0	0	2	1	0	0	1	0	hsa-let-7d-5p	-0.49	-0.51	> 0.99	2005, 2007, 2009, 2011
SKIL	ENST00000458537.3	SKI-like oncogene	210	3	1	0	2	0	0	0	0	0	hsa-let-7d-5p	-0.49	-0.77	> 0.99
PGRMC1	ENST00000217971.7	progesterone receptor membrane component 1	762	2	0	1	1	0	0	0	0	0	hsa-let-7d-5p	-0.49	-0.73	0.94	2005, 2007, 2009, 2011
HIC2	ENST00000407464.2	hypermethylated in cancer 2	28	4	1	3	0	0	0	0	0	1	hsa-let-7a-5p	-0.49	-0.87	> 0.99	2003, 2005, 2007, 2009, 2011
ZNF451	ENST00000370708.4	zinc finger protein 451	190	1	0	0	1	0	0	0	0	3	hsa-let-7d-5p	-0.49	-0.63	0.82
CEP135	ENST00000257287.4	centrosomal protein 135kDa	19	1	0	1	0	0	0	0	0	0	hsa-let-7b-5p	-0.49	-0.49	> 0.99	2009, 2011
PBX1	ENST00000367897.1	pre-B-cell leukemia homeobox 1	18	2	0	1	1	0	0	0	0	1	hsa-let-7g-5p	-0.49	-0.7	> 0.99	2011
AIFM1	ENST00000535724.1	apoptosis-inducing factor, mitochondrion-associated, 1	2582	2	1	0	1	2	0	1	1	0	hsa-let-7d-5p	-0.49	-0.77	< 0.1
MAP3K13	ENST00000448876.1	mitogen-activated protein kinase kinase kinase 13	226	1	1	0	0	0	0	0	0	0	hsa-let-7d-5p	-0.49	-0.49	0.72
GIPC1	ENST00000393029.3	GIPC PDZ domain containing family, member 1	2934	1	1	0	0	0	0	0	0	1	hsa-let-7d-5p	-0.49	-0.49	0.95	2007, 2009, 2011
DPP3	ENST00000360510.2	dipeptidyl-peptidase 3	189	1	1	0	0	0	0	0	0	0	hsa-let-7d-5p	-0.48	-0.48	0.84	2005, 2007, 2009, 2011
COL27A1	ENST00000356083.3	collagen, type XXVII, alpha 1	620	2	0	1	1	0	0	0	0	0	hsa-let-7d-5p	-0.48	-0.48	> 0.99
BEGAIN	ENST00000355173.2	brain-enriched guanylate kinase-associated	90	1	1	0	0	0	0	0	0	0	hsa-let-7d-5p	-0.48	-0.48	0.96	2005, 2007, 2009, 2011
PIGU	ENST00000452740.2	phosphatidylinositol glycan anchor biosynthesis, class U	355	1	1	0	0	0	0	0	0	0	hsa-let-7d-5p	-0.48	-0.48	ORF
USP38	ENST00000307017.4	ubiquitin specific peptidase 38	419	1	0	1	0	0	0	0	0	1	hsa-let-7g-5p	-0.48	-0.49	> 0.99	2005, 2007, 2009, 2011
AMT	ENST00000458307.2	aminomethyltransferase	63	1	1	0	0	0	0	0	0	0	hsa-let-7d-5p	-0.48	-0.48	0.76	2011
C20orf194	ENST00000453730.2	chromosome 20 open reading frame 194	1083	2	0	0	2	0	0	0	0	0	hsa-let-7d-5p	-0.48	-0.48	> 0.99	2009, 2011
RNF20	ENST00000389120.3	ring finger protein 20, E3 ubiquitin protein ligase	772	1	0	1	0	0	0	0	0	0	hsa-let-7g-5p	-0.48	-0.48	0.97	2005, 2007, 2011
ACVR1C	ENST00000243349.8	activin A receptor, type IC	27	1	1	0	0	0	0	0	0	0	hsa-let-7d-5p	-0.47	-0.47	0.96	2005, 2007, 2009, 2011
SREK1IP1	ENST00000513458.4	SREK1-interacting protein 1	145	1	0	0	1	2	1	0	1	0	hsa-let-7d-5p	-0.47	-0.78	0.95	2007, 2009, 2011
RGS16	ENST00000367558.5	regulator of G-protein signaling 16	7	1	0	1	0	1	0	0	1	1	hsa-let-7d-5p	-0.47	-0.63	0.98	2005, 2007, 2009, 2011
LOR	ENST00000368742.3	loricrin	5	1	0	1	0	0	0	0	0	0	hsa-let-7g-5p	-0.47	-0.47	0.53	2009, 2011
LIMD2	ENST00000259006.3	LIM domain containing 2	90	1	0	1	0	3	0	3	0	0	hsa-let-7b-5p	-0.47	-0.88	0.97	2007, 2009, 2011
MXD1	ENST00000264444.2	MAX dimerization protein 1	183	1	1	0	0	0	0	0	0	1	hsa-let-7d-5p	-0.47	-0.47	0.96	2007, 2009, 2011
CPEB4	ENST00000265085.5	cytoplasmic polyadenylation element binding protein 4	472	2	0	0	2	0	0	0	0	0	hsa-let-7d-5p	-0.47	-0.47	0.98	2005, 2007, 2009, 2011
LRIG2	ENST00000361127.5	leucine-rich repeats and immunoglobulin-like domains 2	348	1	1	0	0	0	0	0	0	0	hsa-let-7d-5p	-0.47	-0.47	0.96	2005, 2007, 2009, 2011
TMEM178B	ENST00000565468.1	transmembrane protein 178B	129	1	0	0	1	2	0	1	1	0	hsa-let-7d-5p	-0.47	-0.47	0.95	2011
E2F5	ENST00000418930.2	E2F transcription factor 5, p130-binding	10	1	0	1	0	0	0	0	0	0	hsa-let-7a-5p	-0.47	-0.47	0.84	2009, 2011
CNTRL	ENST00000373850.1	centriolin	9	1	1	0	0	0	0	0	0	0	hsa-let-7d-5p	-0.47	-0.47	0.4	2009, 2011
POLR3D	ENST00000397802.4	polymerase (RNA) III (DNA directed) polypeptide D, 44kDa	678	1	0	1	0	2	0	0	2	0	hsa-let-7d-5p	-0.47	-0.55	> 0.99	2007, 2009, 2011
ISLR	ENST00000249842.3	immunoglobulin superfamily containing leucine-rich repeat	6	1	0	1	0	0	0	0	0	0	hsa-let-7b-5p	-0.47	-0.47	0.81	2011
TSPYL5	ENST00000322128.3	TSPY-like 5	20	1	0	1	0	1	1	0	0	0	hsa-let-7i-5p	-0.47	-0.47	0.47	2011
UGCG	ENST00000374279.3	UDP-glucose ceramide glucosyltransferase	1200	1	0	1	0	1	0	0	1	0	hsa-let-7d-5p	-0.46	-0.48	0.8
BIN3	ENST00000276416.6	bridging integrator 3	364	1	0	1	0	0	0	0	0	1	hsa-let-7g-5p	-0.46	-0.46	0.77	2005, 2007, 2009, 2011
ERO1L	ENST00000395686.3	ERO1-like (S. cerevisiae)	1333	2	0	1	1	0	0	0	0	1	hsa-let-7a-5p	-0.46	-0.63	> 0.99	2009, 2011
CCL3L1	ENST00000422211.2	chemokine (C-C motif) ligand 3-like 1	5	1	0	1	0	0	0	0	0	0	hsa-let-7a-5p	-0.46	-0.46	0.69
AC068987.1	ENST00000599343.1	HCG1997999; cDNA FLJ33996 fis, clone DFNES2008881	44	1	1	0	0	0	0	0	0	0	hsa-miR-98-5p	-0.46	-0.46	0.96
SMARCAD1	ENST00000354268.4	SWI/SNF-related, matrix-associated actin-dependent regulator of chromatin, subfamily a, containing DEAD/H box 1	371	2	0	2	0	0	0	0	0	0	hsa-let-7f-5p	-0.46	-0.71	> 0.99	2005, 2007, 2009, 2011
ITGB3	ENST00000559488.1	integrin, beta 3 (platelet glycoprotein IIIa, antigen CD61)	176	2	0	1	1	0	0	0	0	2	hsa-let-7d-5p	-0.46	-0.46	> 0.99	2005, 2007, 2009, 2011
PLEKHG7	ENST00000344636.3	pleckstrin homology domain containing, family G (with RhoGef domain) member 7	5	1	1	0	0	0	0	0	0	0	hsa-let-7d-5p	-0.46	-0.46	0.88	2009, 2011
IQCB1	ENST00000310864.6	IQ motif containing B1	45	1	0	1	0	0	0	0	0	0	hsa-let-7f-5p	-0.46	-0.46	0.95	2009, 2011
RNF165	ENST00000269439.7	ring finger protein 165	18	1	0	0	1	1	1	0	0	1	hsa-let-7d-5p	-0.46	-0.46	0.89	2007, 2009, 2011
SCYL3	ENST00000367771.6	SCY1-like 3 (S. cerevisiae)	124	1	0	0	1	1	0	1	0	0	hsa-let-7f-5p	-0.46	-0.5	0.96	2005, 2007, 2009, 2011
FRMD4B	ENST00000398540.3	FERM domain containing 4B	12	2	2	0	0	0	0	0	0	0	hsa-let-7d-5p	-0.46	-0.75	0.96	2009, 2011
FASLG	ENST00000340030.3	Fas ligand (TNF superfamily, member 6)	5	1	1	0	0	0	0	0	0	0	hsa-let-7d-5p	-0.46	-0.46	0.94	2011
WNT9A	ENST00000272164.5	wingless-type MMTV integration site family, member 9A	73	1	1	0	0	0	0	0	0	0	hsa-let-7d-5p	-0.45	-0.45	0.96
TMPPE	ENST00000416695.2	transmembrane protein with metallophosphoesterase domain	22	1	1	0	0	0	0	0	0	5	hsa-let-7d-5p	-0.45	-0.46	0.95	2009, 2011
CPEB3	ENST00000412050.4	cytoplasmic polyadenylation element binding protein 3	48	2	0	0	2	0	0	0	0	0	hsa-let-7d-5p	-0.45	-0.45	0.98	2005, 2007, 2009, 2011
PLA2G3	ENST00000215885.3	phospholipase A2, group III	5	1	1	0	0	0	0	0	0	0	hsa-let-7d-5p	-0.45	-0.45	0.93	2009, 2011
TET3	ENST00000409262.3	tet methylcytosine dioxygenase 3	1437	3	1	0	2	0	0	0	0	0	hsa-let-7d-5p	-0.45	-0.45	> 0.99	2009, 2011
CCDC71L	ENST00000523505.1	coiled-coil domain containing 71-like	410	1	1	0	0	0	0	0	0	0	hsa-let-7d-5p	-0.45	-0.45	0.96	2007, 2009, 2011
SMUG1	ENST00000505128.1	single-strand-selective monofunctional uracil-DNA glycosylase 1	242	1	1	0	0	0	0	0	0	0	hsa-let-7d-5p	-0.45	-0.45	0.87	2009, 2011
ADRB3	ENST00000345060.3	adrenoceptor beta 3	5	1	1	0	0	0	0	0	0	0	hsa-let-7d-5p	-0.45	-0.45	0.96	2005, 2007, 2009, 2011
NME4	ENST00000219479.2	NME/NM23 nucleoside diphosphate kinase 4	4249	1	0	1	0	0	0	0	0	0	hsa-let-7d-5p	-0.45	-0.45	0.87	2003, 2005, 2007, 2009, 2011
CDKN1A	ENST00000244741.5	cyclin-dependent kinase inhibitor 1A (p21, Cip1)	1458	1	1	0	0	0	0	0	0	0	hsa-let-7d-5p	-0.45	-0.46	0.82	2009, 2011
FAM214B	ENST00000378566.1	family with sequence similarity 214, member B	8	1	1	0	0	0	0	0	0	0	hsa-let-7d-5p	-0.45	-0.45	0.92	2005, 2007, 2009, 2011
MIB1	ENST00000261537.6	mindbomb E3 ubiquitin protein ligase 1	897	2	0	2	0	0	0	0	0	1	hsa-let-7f-5p	-0.45	-0.46	> 0.99	2011
CD200R1	ENST00000471858.1	CD200 receptor 1	6	1	1	0	0	0	0	0	0	1	hsa-let-7g-5p	-0.45	-0.45	0.13	2009, 2011
NME6	ENST00000450160.1	NME/NM23 nucleoside diphosphate kinase 6	511	1	0	1	0	0	0	0	0	0	hsa-let-7f-5p	-0.45	-0.45	0.96	2005, 2007, 2009, 2011
SCN4B	ENST00000324727.4	sodium channel, voltage-gated, type IV, beta subunit	13	1	1	0	0	1	1	0	0	0	hsa-let-7d-5p	-0.45	-0.45	0.95	2011
SLC25A27	ENST00000371347.5	solute carrier family 25, member 27	85	1	0	1	0	0	0	0	0	0	hsa-let-7a-5p	-0.45	-0.45	0.94	2005, 2007, 2009, 2011
ZBTB26	ENST00000373656.3	zinc finger and BTB domain containing 26	83	1	0	1	0	0	0	0	0	1	hsa-let-7c-5p	-0.44	-0.47	0.95
THRA	ENST00000450525.2	thyroid hormone receptor, alpha	547	2	0	1	1	0	0	0	0	0	hsa-let-7d-5p	-0.44	-0.44	0.95
ABCB9	ENST00000280560.8	ATP-binding cassette, sub-family B (MDR/TAP), member 9	13	1	0	1	0	0	0	0	0	0	hsa-miR-98-5p	-0.44	-0.44	0.94	2005, 2007, 2009, 2011
RDH10	ENST00000240285.5	retinol dehydrogenase 10 (all-trans)	640	1	0	1	0	0	0	0	0	0	hsa-miR-98-5p	-0.44	-0.44	> 0.99	2005, 2007, 2009, 2011
COL1A2	ENST00000297268.6	collagen, type I, alpha 2	877	1	1	0	0	0	0	0	0	0	hsa-let-7d-5p	-0.44	-0.52	0.95	2011
DUSP22	ENST00000419235.2	dual specificity phosphatase 22	1330	1	1	0	0	0	0	0	0	1	hsa-let-7d-5p	-0.44	-0.44	0.96
POTEM	ENST00000551509.1	POTE ankyrin domain family, member M	5	1	1	0	0	1	0	0	1	1	hsa-let-7d-5p	-0.44	-0.44	0.95	2011
EOGT	ENST00000383701.3	EGF domain-specific O-linked N-acetylglucosamine (GlcNAc) transferase	302	2	0	1	1	0	0	0	0	0	hsa-let-7d-5p	-0.44	-0.47	0.98	2007, 2009, 2011
P4HA2	ENST00000401867.1	prolyl 4-hydroxylase, alpha polypeptide II	1077	1	0	0	1	1	0	0	1	0	hsa-let-7d-5p	-0.44	-0.49	0.96	2005, 2007, 2009
ZC3H3	ENST00000262577.5	zinc finger CCCH-type containing 3	35	1	1	0	0	0	0	0	0	0	hsa-let-7d-5p	-0.44	-0.44	0.95	2007, 2009, 2011
SOCS1	ENST00000332029.2	suppressor of cytokine signaling 1	190	1	0	1	0	0	0	0	0	0	hsa-let-7e-5p	-0.44	-0.44	0.51	2005, 2007
TBKBP1	ENST00000361722.3	TBK1 binding protein 1	173	1	1	0	0	0	0	0	0	1	hsa-let-7d-5p	-0.44	-0.44	0.95	2007, 2009, 2011
CCL3	ENST00000225245.5	chemokine (C-C motif) ligand 3	5	1	0	1	0	0	0	0	0	0	hsa-let-7b-5p	-0.44	-0.44	0.68	2011
CCL3L3	ENST00000378354.4	chemokine (C-C motif) ligand 3-like 3	5	1	0	1	0	0	0	0	0	0	hsa-let-7b-5p	-0.44	-0.44	0.69
GPR26	ENST00000284674.1	G protein-coupled receptor 26	5	1	1	0	0	0	0	0	0	2	hsa-let-7d-5p	-0.44	-0.44	0.96	2009, 2011
GRIN2B	ENST00000609686.1	glutamate receptor, ionotropic, N-methyl D-aspartate 2B	5	2	0	0	2	1	0	0	1	3	hsa-let-7d-5p	-0.43	-0.43	> 0.99
NDST2	ENST00000309979.6	N-deacetylase/N-sulfotransferase (heparan glucosaminyl) 2	175	1	1	0	0	0	0	0	0	0	hsa-let-7d-5p	-0.43	-0.43	0.92	2011
ADAMTS15	ENST00000299164.2	ADAM metallopeptidase with thrombospondin type 1 motif, 15	18	2	2	0	0	0	0	0	0	0	hsa-let-7d-5p	-0.43	-0.43	> 0.99	2011
GLRX	ENST00000379979.4	glutaredoxin (thioltransferase)	79	1	0	1	0	0	0	0	0	0	hsa-let-7d-5p	-0.43	-0.43	0.77	2009, 2011
RRM2	ENST00000360566.2	ribonucleotide reductase M2	3907	1	1	0	0	1	0	0	1	0	hsa-let-7d-5p	-0.43	-0.55	0.96	2007, 2009, 2011
KPNA5	ENST00000368564.1	karyopherin alpha 5 (importin alpha 6)	76	1	0	1	0	0	0	0	0	0	hsa-let-7a-5p	-0.43	-0.43	0.98
GALC	ENST00000261304.2	galactosylceramidase	94	1	0	1	0	0	0	0	0	0	hsa-let-7f-5p	-0.43	-0.43	0.85	2009, 2011
CDC42SE1	ENST00000439374.2	CDC42 small effector 1	231	1	0	1	0	1	0	0	1	1	hsa-let-7d-5p	-0.43	-0.54	0.56	2009, 2011
ICMT	ENST00000343813.5	isoprenylcysteine carboxyl methyltransferase	558	1	1	0	0	0	0	0	0	0	hsa-let-7d-5p	-0.43	-0.43	0.96	2009, 2011
RBMS1	ENST00000348849.3	RNA binding motif, single stranded interacting protein 1	90	1	1	0	0	0	0	0	0	0	hsa-let-7d-5p	-0.43	-0.43	0.95	2011
HOXA9	ENST00000396345.1	homeobox A9	151	1	0	0	1	1	0	0	1	0	hsa-let-7d-5p	-0.43	-0.65	0.83	2005, 2007, 2009, 2011
ZNF689	ENST00000287461.3	zinc finger protein 689	526	1	1	0	0	0	0	0	0	1	hsa-let-7d-5p	-0.43	-0.43	0.93	2009, 2011
ICOS	ENST00000435193.1	inducible T-cell co-stimulator	5	1	0	1	0	0	0	0	0	0	hsa-let-7b-5p	-0.43	-0.43	0.73	2011
UTRN	ENST00000367545.3	utrophin	87	1	1	0	0	0	0	0	0	1	hsa-let-7d-5p	-0.43	-0.44	0.95	2007, 2009, 2011
MYO1F	ENST00000338257.8	myosin IF	33	1	0	1	0	0	0	0	0	0	hsa-let-7i-5p	-0.43	-0.43	0.98	2007, 2009, 2011
FAM118A	ENST00000216214.3	family with sequence similarity 118, member A	202	1	1	0	0	0	0	0	0	0	hsa-let-7d-5p	-0.42	-0.42	0.96	2007, 2009, 2011
CYP19A1	ENST00000396402.1	cytochrome P450, family 19, subfamily A, polypeptide 1	5	1	1	0	0	0	0	0	0	1	hsa-let-7d-5p	-0.42	-0.42	0.87	2005, 2007, 2009, 2011
GPR63	ENST00000229955.3	G protein-coupled receptor 63	5	1	0	1	0	0	0	0	0	1	hsa-let-7a-5p	-0.42	-0.42	0.9
PALD1	ENST00000263563.6	phosphatase domain containing, paladin 1	108	1	1	0	0	0	0	0	0	0	hsa-let-7d-5p	-0.42	-0.42	0.96	2009, 2011
NHLRC3	ENST00000470258.1	NHL repeat containing 3	49	1	1	0	0	0	0	0	0	1	hsa-let-7f-5p	-0.42	-0.63	0.92	2007, 2009, 2011
YPEL2	ENST00000312655.4	yippee-like 2 (Drosophila)	62	1	0	0	1	1	0	0	1	0	hsa-let-7d-5p	-0.42	-0.42	0.97	2009, 2011
ZNF70	ENST00000341976.3	zinc finger protein 70	99	1	0	1	0	3	1	2	0	0	hsa-let-7g-5p	-0.42	-0.56	0.82
C2orf88	ENST00000340623.4	chromosome 2 open reading frame 88	156	1	0	1	0	0	0	0	0	0	hsa-let-7d-5p	-0.42	-0.44	0.75	2009, 2011
ZNF280B	ENST00000360412.2	zinc finger protein 280B	7	2	1	1	0	0	0	0	0	2	hsa-let-7d-5p	-0.42	-0.57	0.94	2011
TMC7	ENST00000421369.3	transmembrane channel-like 7	54	1	0	0	1	0	0	0	0	1	hsa-let-7d-5p	-0.42	-0.45	0.92	2005, 2007, 2009, 2011
RDX	ENST00000343115.4	radixin	44	1	1	0	0	1	0	0	1	1	hsa-let-7d-5p	-0.42	-0.53	0.96	2005, 2007, 2009, 2011
PRKAR2A	ENST00000265563.8	protein kinase, cAMP-dependent, regulatory, type II, alpha	583	1	1	0	0	0	0	0	0	0	hsa-let-7d-5p	-0.42	-0.44	0.96
RIOK3	ENST00000339486.3	RIO kinase 3	757	1	0	1	0	0	0	0	0	0	hsa-let-7f-5p	-0.42	-0.42	> 0.99	2005, 2007, 2009, 2011
DDX26B	ENST00000370752.4	DEAD/H (Asp-Glu-Ala-Asp/His) box polypeptide 26B	289	1	0	1	0	0	0	0	0	0	hsa-let-7f-5p	-0.41	-0.41	0.88	2009, 2011
NSMCE2	ENST00000287437.3	non-SMC element 2, MMS21 homolog (S. cerevisiae)	364	1	0	1	0	0	0	0	0	0	hsa-let-7b-5p	-0.41	-0.41	0.84	2007
ARL4D	ENST00000320033.4	ADP-ribosylation factor-like 4D	3401	1	0	1	0	0	0	0	0	0	hsa-let-7a-5p	-0.41	-0.42	0.94	2009, 2011
C15orf41	ENST00000567389.1	chromosome 15 open reading frame 41	48	1	0	1	0	0	0	0	0	0	hsa-let-7b-5p	-0.41	-0.41	0.72	2007
KLHL23	ENST00000392647.2	kelch-like family member 23	791	1	0	1	0	0	0	0	0	1	hsa-let-7f-5p	-0.41	-0.46	> 0.99	2011
PIGA	ENST00000542278.1	phosphatidylinositol glycan anchor biosynthesis, class A	104	1	0	1	0	0	0	0	0	0	hsa-let-7a-5p	-0.41	-0.42	0.98	2011
ZBTB37	ENST00000367701.5	zinc finger and BTB domain containing 37	213	2	0	2	0	2	1	1	0	3	hsa-let-7f-5p	-0.41	-0.46	0.67
POTEG	ENST00000409832.3	POTE ankyrin domain family, member G	5	1	1	0	0	1	0	0	1	0	hsa-let-7d-5p	-0.41	-0.41	0.95
SKIDA1	ENST00000449193.2	SKI/DACH domain containing 1	18	1	0	0	1	0	0	0	0	0	hsa-let-7d-5p	-0.41	-0.41	0.85	2005, 2007, 2009, 2011
DNAJC1	ENST00000376980.3	DnaJ (Hsp40) homolog, subfamily C, member 1	5	1	0	0	1	0	0	0	0	0	hsa-let-7d-5p	-0.41	-0.41	0.86	2005, 2007, 2009, 2011
SOCS4	ENST00000395472.2	suppressor of cytokine signaling 4	336	1	1	0	0	2	1	0	1	0	hsa-let-7d-5p	-0.41	-0.67	0.91	2005, 2007, 2009, 2011
ARG2	ENST00000261783.3	arginase 2	6	1	1	0	0	0	0	0	0	0	hsa-let-7d-5p	-0.41	-0.48	< 0.1
TMEM110	ENST00000355083.5	transmembrane protein 110	306	1	0	1	0	0	0	0	0	0	hsa-let-7d-5p	-0.41	-0.41	0.94	2007, 2009, 2011
BZW2	ENST00000258761.3	basic leucine zipper and W2 domains 2	3418	1	0	1	0	0	0	0	0	0	hsa-let-7a-5p	-0.41	-0.41	0.69	2007, 2009, 2011
AGO4	ENST00000373210.3	argonaute RISC catalytic component 4	96	2	0	0	2	0	0	0	0	0	hsa-let-7d-5p	-0.4	-0.49	0.97	2005, 2007, 2009, 2011
NYNRIN	ENST00000382554.3	NYN domain and retroviral integrase containing	1928	1	1	0	0	2	0	2	0	0	hsa-let-7d-5p	-0.4	-0.4	0.97	2007, 2009, 2011
IGF2BP3	ENST00000258729.3	insulin-like growth factor 2 mRNA binding protein 3	30	1	1	0	0	0	0	0	0	0	hsa-let-7d-5p	-0.4	-0.4	0.95	2007, 2009, 2011
CYB561D1	ENST00000496961.1	cytochrome b561 family, member D1	105	1	1	0	0	0	0	0	0	0	hsa-let-7d-5p	-0.4	-0.43	0.94	2011
DPF2	ENST00000528416.1	D4, zinc and double PHD fingers family 2	1164	1	0	1	0	0	0	0	0	0	hsa-let-7g-5p	-0.4	-0.4	> 0.99	2005, 2007, 2009, 2011
TMEM41A	ENST00000296254.3	transmembrane protein 41A	382	1	0	1	0	0	0	0	0	0	hsa-let-7d-5p	-0.4	-0.41	0.97	2011
TGFBR3	ENST00000212355.4	transforming growth factor, beta receptor III	245	1	1	0	0	0	0	0	0	1	hsa-let-7g-5p	-0.4	-0.4	0.96	2011
CHRNA7	ENST00000306901.3	cholinergic receptor, nicotinic, alpha 7 (neuronal)	5	1	1	0	0	0	0	0	0	0	hsa-let-7d-5p	-0.4	-0.4	0.93
EIF4G2	ENST00000526148.1	eukaryotic translation initiation factor 4 gamma, 2	61971	1	0	1	0	0	0	0	0	0	hsa-let-7d-5p	-0.4	-0.4	0.88	2005, 2007, 2009, 2011
BTF3L4	ENST00000489308.2	basic transcription factor 3-like 4	1245	1	0	1	0	0	0	0	0	1	hsa-let-7g-5p	-0.4	-0.41	0.97	2009, 2011
MFSD4	ENST00000367147.4	major facilitator superfamily domain containing 4	5	1	1	0	0	0	0	0	0	0	hsa-let-7d-5p	-0.4	-0.4	0.86	2011
PDPR	ENST00000568530.1	pyruvate dehydrogenase phosphatase regulatory subunit	69	1	1	0	0	0	0	0	0	3	hsa-let-7d-5p	-0.4	-0.4	0.96	2005, 2007, 2009, 2011
TRIM41	ENST00000315073.5	tripartite motif containing 41	494	1	0	1	0	0	0	0	0	0	hsa-let-7f-5p	-0.4	-0.4	0.98	2011
SLC25A24	ENST00000565488.1	solute carrier family 25 (mitochondrial carrier; phosphate carrier), member 24	1688	1	0	1	0	0	0	0	0	0	hsa-let-7a-5p	-0.4	-0.4	0.98	2005, 2007, 2009, 2011
TRABD	ENST00000303434.4	TraB domain containing	2527	1	1	0	0	0	0	0	0	0	hsa-let-7d-5p	-0.4	-0.41	0.85	2007, 2009, 2011
BSND	ENST00000371265.4	Bartter syndrome, infantile, with sensorineural deafness (Barttin)	5	1	1	0	0	1	0	0	1	1	hsa-let-7d-5p	-0.4	-0.49	0.52
TRANK1	ENST00000428977.2	tetratricopeptide repeat and ankyrin repeat containing 1	140	1	1	0	0	0	0	0	0	0	hsa-let-7b-5p	-0.4	-0.4	0.95	2009, 2011

## Sheet: miR-21-5p_590-5p.predicted_targ
Target gene	Representative transcript	Gene name	3P-seq tags + 5	Conserved sites total	Conserved 8mer sites	Conserved 7mer-m8 sites	Conserved 7mer-A1 sites	Poorly conserved sites total	Poorly conserved 8mer sites	Poorly conserved 7mer-m8 sites	Poorly conserved 7mer-A1 sites	6mer sites	Representative miRNA	Cumulative weighted context++ score	Total context++ score	Aggregate PCT	Previous TargetScan publication(s)
BRWD1	ENST00000342449.3	bromodomain and WD repeat domain containing 1	96	1*	0	0	0	4	1	2	1	4	hsa-miR-590-5p	-0.83	-1.85	< 0.1	2011
ZNF367	ENST00000375256.4	zinc finger protein 367	325	2	2	0	0	1	0	1	0	0	hsa-miR-21-5p	-0.72	-0.72	0.71	2005, 2007, 2009, 2011
KRIT1	ENST00000394507.1	KRIT1, ankyrin repeat containing	574	1	1	0	0	1	1	0	0	1	hsa-miR-21-5p	-0.66	-0.69	0.74	2005, 2007, 2009, 2011
IL12A	ENST00000466512.1	interleukin 12A (natural killer cell stimulatory factor 1, cytotoxic lymphocyte maturation factor 1, p35)	31	1	1	0	0	0	0	0	0	0	hsa-miR-21-5p	-0.65	-0.65	0.74	2007, 2009, 2011
FASLG	ENST00000340030.3	Fas ligand (TNF superfamily, member 6)	5	2	1	1	0	0	0	0	0	0	hsa-miR-21-5p	-0.64	-0.64	0.51	2011
FGF18	ENST00000274625.5	fibroblast growth factor 18	5	1	1	0	0	0	0	0	0	0	hsa-miR-21-5p	-0.64	-0.64	0.61	2011
CCL1	ENST00000225842.3	chemokine (C-C motif) ligand 1	6	1	1	0	0	0	0	0	0	1	hsa-miR-21-5p	-0.62	-0.64	0.74	2005, 2007, 2009, 2011
GPR64	ENST00000379873.2	G protein-coupled receptor 64	175	2	2	0	0	0	0	0	0	0	hsa-miR-21-5p	-0.55	-0.55	0.46	2005, 2007, 2009, 2011
AIM1L	ENST00000527815.1	absent in melanoma 1-like	183	1	1	0	0	0	0	0	0	0	hsa-miR-21-5p	-0.55	-0.55	< 0.1	2009, 2011
PLEKHA1	ENST00000538022.1	pleckstrin homology domain containing, family A (phosphoinositide binding specific) member 1	1172	1	1	0	0	1	0	1	0	0	hsa-miR-21-5p	-0.52	-0.54	0.55	2005, 2007, 2009, 2011
RSAD2	ENST00000382040.3	radical S-adenosyl methionine domain containing 2	5	1	1	0	0	2	0	1	1	0	hsa-miR-21-5p	-0.52	-0.52	< 0.1
YOD1	ENST00000315927.4	YOD1 deubiquitinase	55	2	2	0	0	2	0	1	1	0	hsa-miR-21-5p	-0.5	-0.75	0.94	2007, 2009, 2011
PELI1	ENST00000358912.4	pellino E3 ubiquitin protein ligase 1	134	1	1	0	0	0	0	0	0	0	hsa-miR-21-5p	-0.5	-0.5	0.73	2005, 2007, 2009, 2011
TGFBI	ENST00000442011.2	transforming growth factor, beta-induced, 68kDa	6307	1	1	0	0	0	0	0	0	0	hsa-miR-21-5p	-0.49	-0.52	0.83	2005, 2007, 2009, 2011
ARMCX1	ENST00000372829.3	armadillo repeat containing, X-linked 1	18	1	1	0	0	0	0	0	0	0	hsa-miR-21-5p	-0.49	-0.49	0.3	2011
MATN2	ENST00000254898.5	matrilin 2	371	1	1	0	0	0	0	0	0	0	hsa-miR-21-5p	-0.48	-0.48	0.79	2005, 2007, 2009, 2011
SKP2	ENST00000274255.6	S-phase kinase-associated protein 2, E3 ubiquitin protein ligase	340	2	2	0	0	0	0	0	0	0	hsa-miR-21-5p	-0.47	-0.47	< 0.1
NTF3	ENST00000423158.3	neurotrophin 3	154	1	0	1	0	0	0	0	0	0	hsa-miR-21-5p	-0.47	-0.47	0.5	2007, 2009, 2011
TIMP3	ENST00000266085.6	TIMP metallopeptidase inhibitor 3	7421	2	2	0	0	0	0	0	0	0	hsa-miR-21-5p	-0.46	-0.68	0.87	2005, 2007, 2009, 2011
BEST3	ENST00000488961.1	bestrophin 3	5	1	1	0	0	1	0	0	1	1	hsa-miR-21-5p	-0.46	-0.49	0.54	2009, 2011
SMAD7	ENST00000262158.2	SMAD family member 7	142	1	1	0	0	0	0	0	0	1	hsa-miR-21-5p	-0.46	-0.46	0.8	2005, 2007, 2009, 2011
MSH2	ENST00000233146.2	mutS homolog 2	1468	1	1	0	0	0	0	0	0	0	hsa-miR-21-5p	-0.46	-0.46	0.61	2011
RNFT1	ENST00000442346.2	ring finger protein, transmembrane 1	6	1	1	0	0	0	0	0	0	0	hsa-miR-21-5p	-0.45	-0.45	ORF
SATB1	ENST00000338745.6	SATB homeobox 1	312	2	0	2	0	1	0	0	1	1	hsa-miR-21-5p	-0.45	-0.55	0.8	2005, 2007, 2009, 2011
PHF14	ENST00000403050.3	PHD finger protein 14	112	1	0	1	0	2	0	1	1	1	hsa-miR-21-5p	-0.45	-0.58	0.42	2005, 2007, 2009, 2011
FAM13A	ENST00000395002.2	family with sequence similarity 13, member A	441	1	1	0	0	1	0	0	1	0	hsa-miR-21-5p	-0.44	-0.44	0.51	2009, 2011
RP2	ENST00000218340.3	retinitis pigmentosa 2 (X-linked recessive)	441	1	1	0	0	2	0	1	1	0	hsa-miR-21-5p	-0.44	-0.44	0.23	2005, 2007, 2009, 2011
RTN4	ENST00000394609.2	reticulon 4	34030	1	1	0	0	0	0	0	0	2	hsa-miR-21-5p	-0.43	-0.43	< 0.1
ARHGAP24	ENST00000395184.1	Rho GTPase activating protein 24	9	1	1	0	0	0	0	0	0	0	hsa-miR-21-5p	-0.43	-0.43	0.83	2005, 2007, 2009, 2011
UBE2D3	ENST00000453744.2	ubiquitin-conjugating enzyme E2D 3	2312	1	1	0	0	0	0	0	0	0	hsa-miR-21-5p	-0.43	-0.51	0.51	2005, 2007, 2009, 2011
PPP1R3B	ENST00000310455.3	protein phosphatase 1, regulatory subunit 3B	20	2	0	2	0	0	0	0	0	0	hsa-miR-21-5p	-0.42	-0.42	0.6	2009, 2011
LRRC57	ENST00000397130.3	leucine rich repeat containing 57	168	1	1	0	0	0	0	0	0	0	hsa-miR-21-5p	-0.42	-0.42	0.33	2009, 2011
DUSP8	ENST00000397374.3	dual specificity phosphatase 8	26	1	1	0	0	0	0	0	0	1	hsa-miR-21-5p	-0.42	-0.49	0.81	2009, 2011
PDCD4	ENST00000280154.7	programmed cell death 4 (neoplastic transformation inhibitor)	612	1	1	0	0	0	0	0	0	1	hsa-miR-21-5p	-0.42	-0.5	0.85	2005, 2007, 2009, 2011
SOX5	ENST00000546136.1	SRY (sex determining region Y)-box 5	43	1	1	0	0	1	0	1	0	0	hsa-miR-21-5p	-0.42	-0.43	0.74	2005, 2007, 2009, 2011
KBTBD7	ENST00000379483.3	kelch repeat and BTB (POZ) domain containing 7	362	1	1	0	0	1	0	1	0	1	hsa-miR-21-5p	-0.41	-0.42	0.55
RMND5A	ENST00000283632.4	required for meiotic nuclear division 5 homolog A (S. cerevisiae)	261	1	1	0	0	0	0	0	0	0	hsa-miR-21-5p	-0.41	-0.41	0.74	2007, 2009, 2011
RAB22A	ENST00000244040.3	RAB22A, member RAS oncogene family	484	2	0	2	0	1	0	1	0	3	hsa-miR-21-5p	-0.41	-0.54	0.59	2009, 2011
PDZD8	ENST00000334464.5	PDZ domain containing 8	99	1	0	0	1	0	0	0	0	2	hsa-miR-21-5p	-0.41	-0.48	0.24
OLR1	ENST00000543993.1	oxidized low density lipoprotein (lectin-like) receptor 1	15	1	0	0	1	2	0	1	1	0	hsa-miR-21-5p	-0.41	-0.54	0.24	2009, 2011
SLC2A4RG	ENST00000266077.2	SLC2A4 regulator	2555	1	0	0	1	1	1	0	0	1	hsa-miR-21-5p	-0.41	-0.48	0.21	2011
SPRY1	ENST00000394339.2	sprouty homolog 1, antagonist of FGF signaling (Drosophila)	150	1	1	0	0	0	0	0	0	1	hsa-miR-21-5p	-0.41	-0.41	0.7	2005, 2007, 2009, 2011
PFKM	ENST00000312352.7	phosphofructokinase, muscle	7010	1	0	1	0	0	0	0	0	0	hsa-miR-21-5p	-0.4	-0.4	0.52	2011
S100A10	ENST00000368811.3	S100 calcium binding protein A10	2070	1	0	1	0	0	0	0	0	0	hsa-miR-21-5p	-0.4	-0.4	0.26	2011
RALGPS2	ENST00000367635.3	Ral GEF with PH domain and SH3 binding motif 2	201	2	2	0	0	1	0	0	1	3	hsa-miR-21-5p	-0.4	-0.51	0.94	2011

## Sheet: miR-29-3p.predicted_targets
Target gene	Representative transcript	Gene name	3P-seq tags + 5	Conserved sites total	Conserved 8mer sites	Conserved 7mer-m8 sites	Conserved 7mer-A1 sites	Poorly conserved sites total	Poorly conserved 8mer sites	Poorly conserved 7mer-m8 sites	Poorly conserved 7mer-A1 sites	6mer sites	Representative miRNA	Cumulative weighted context++ score	Total context++ score	Aggregate PCT	Previous TargetScan publication(s)
COL1A1	ENST00000225964.5	collagen, type I, alpha 1	73360	3	1	0	2	0	0	0	0	0	hsa-miR-29a-3p	-2.72	-2.76	> 0.99	2011
TET3	ENST00000409262.3	tet methylcytosine dioxygenase 3	1437	8	3	4	1	4	0	3	1	1	hsa-miR-29a-3p	-2.16	-2.17	> 0.99	2009, 2011
TET1	ENST00000373644.4	tet methylcytosine dioxygenase 1	5	4	0	3	1	0	0	0	0	1	hsa-miR-29a-3p	-1.78	-1.78	> 0.99	2005, 2007, 2009, 2011
MCMBP	ENST00000360003.3	minichromosome maintenance complex binding protein	1411	1*	0	0	0	1	0	1	0	1	hsa-miR-29b-3p	-1.52	-1.55	< 0.1	2011
PI15	ENST00000260113.2	peptidase inhibitor 15	12	5	3	2	0	0	0	0	0	1	hsa-miR-29b-3p	-1.5	-1.5	> 0.99	2005, 2007, 2009, 2011
TET2	ENST00000545826.1	tet methylcytosine dioxygenase 2	558	4	2	2	0	0	0	0	0	0	hsa-miR-29a-3p	-1.17	-1.17	> 0.99	2011
ATAD2B	ENST00000238789.5	ATPase family, AAA domain containing 2B	11	3	3	0	0	0	0	0	0	0	hsa-miR-29a-3p	-1.12	-1.52	> 0.99	2009, 2011
HRK	ENST00000257572.5	harakiri, BCL2 interacting protein (contains only BH3 domain)	19	3	1	2	0	1	0	1	0	0	hsa-miR-29a-3p	-1.07	-1.12	> 0.99
COL3A1	ENST00000304636.3	collagen, type III, alpha 1	215	2	2	0	0	0	0	0	0	1	hsa-miR-29b-3p	-1.06	-1.71	> 0.99	2011
ELN	ENST00000252034.7	elastin	445	3	2	1	0	0	0	0	0	0	hsa-miR-29b-3p	-0.97	-0.97	> 0.99	2007, 2009, 2011
TRIB2	ENST00000155926.4	tribbles pseudokinase 2	68	3	0	2	1	0	0	0	0	0	hsa-miR-29a-3p	-0.96	-0.96	> 0.99	2005, 2007, 2009, 2011
SUV420H2	ENST00000255613.3	suppressor of variegation 4-20 homolog 2 (Drosophila)	265	2	2	0	0	0	0	0	0	0	hsa-miR-29a-3p	-0.95	-0.95	0.99	2005, 2007, 2009, 2011
XKR6	ENST00000304437.2	XK, Kell blood group complex subunit-related family, member 6	5	2	0	2	0	0	0	0	0	1	hsa-miR-29b-3p	-0.91	-0.91	0.97	2003, 2007, 2009, 2011
COL1A2	ENST00000297268.6	collagen, type I, alpha 2	877	2	1	0	1	0	0	0	0	1	hsa-miR-29a-3p	-0.91	-1.1	0.99	2011
NFIA	ENST00000403491.3	nuclear factor I/A	5	3	1	2	0	0	0	0	0	1	hsa-miR-29a-3p	-0.89	-0.89	> 0.99	2005, 2007, 2009, 2011
EIF4E2	ENST00000258416.3	eukaryotic translation initiation factor 4E family member 2	650	1	1	0	0	0	0	0	0	0	hsa-miR-29a-3p	-0.86	-0.86	< 0.1	2005, 2007, 2009, 2011
TIMM8B	ENST00000504148.2	translocase of inner mitochondrial membrane 8 homolog B (yeast)	12	1	1	0	0	1	0	1	0	0	hsa-miR-29a-3p	-0.85	-1.04	0.74	2011
HBP1	ENST00000222574.4	HMG-box transcription factor 1	167	2	2	0	0	0	0	0	0	0	hsa-miR-29b-3p	-0.84	-0.84	0.95	2005, 2007, 2009, 2011
TDG	ENST00000392872.3	thymine-DNA glycosylase	201	2	1	1	0	0	0	0	0	1	hsa-miR-29a-3p	-0.84	-0.84	0.9	2007, 2009, 2011
IFI30	ENST00000407280.3	interferon, gamma-inducible protein 30	1011	1	1	0	0	0	0	0	0	0	hsa-miR-29a-3p	-0.81	-0.82	0.9	2005, 2007, 2009, 2011
COL11A1	ENST00000370096.3	collagen, type XI, alpha 1	160	2	0	2	0	0	0	0	0	0	hsa-miR-29a-3p	-0.8	-0.8	0.97	2005, 2007, 2009, 2011
C1QTNF6	ENST00000337843.2	C1q and tumor necrosis factor related protein 6	30	2	0	2	0	2	0	1	1	3	hsa-miR-29b-3p	-0.8	-0.8	0.99	2005, 2007, 2009, 2011
ADAMTS9	ENST00000295903.4	ADAM metallopeptidase with thrombospondin type 1 motif, 9	5	2	1	0	1	0	0	0	0	0	hsa-miR-29b-3p	-0.8	-0.8	> 0.99	2005, 2007, 2009, 2011
ADAMTS2	ENST00000251582.7	ADAM metallopeptidase with thrombospondin type 1 motif, 2	2767	4	1	3	0	1	0	0	1	2	hsa-miR-29b-3p	-0.77	-0.77	> 0.99	2011
C7orf73	ENST00000507606.1	chromosome 7 open reading frame 73	847	1	1	0	0	0	0	0	0	0	hsa-miR-29a-3p	-0.75	-0.75	0.94	2011
COL2A1	ENST00000380518.3	collagen, type II, alpha 1	1518	1	1	0	0	0	0	0	0	0	hsa-miR-29b-3p	-0.74	-0.76	0.93	2005, 2007, 2009, 2011
CYCS	ENST00000305786.2	cytochrome c, somatic	320	1	0	1	0	1	1	0	0	0	hsa-miR-29b-3p	-0.74	-0.74	0.79	2009, 2011
LYSMD1	ENST00000368908.5	LysM, putative peptidoglycan-binding, domain containing 1	67	1	1	0	0	0	0	0	0	0	hsa-miR-29a-3p	-0.73	-0.73	0.95	2007, 2009, 2011
COL5A3	ENST00000264828.3	collagen, type V, alpha 3	5	3	1	2	0	0	0	0	0	1	hsa-miR-29a-3p	-0.73	-0.73	> 0.99	2003, 2005, 2007, 2009, 2011
SMIM17	ENST00000598409.1	small integral membrane protein 17	5	1	1	0	0	0	0	0	0	0	hsa-miR-29a-3p	-0.72	-0.72	0.73	2011
IREB2	ENST00000258886.8	iron-responsive element binding protein 2	1096	1	1	0	0	0	0	0	0	1	hsa-miR-29a-3p	-0.71	-0.74	0.95	2005, 2007, 2009, 2011
YPEL2	ENST00000312655.4	yippee-like 2 (Drosophila)	62	2	0	2	0	0	0	0	0	0	hsa-miR-29a-3p	-0.71	-0.71	0.98	2005, 2007, 2009, 2011
NASP	ENST00000350030.3	nuclear autoantigenic sperm protein (histone-binding)	8	2	1	1	0	0	0	0	0	0	hsa-miR-29a-3p	-0.71	-0.71	0.88	2003, 2005, 2007, 2009, 2011
COL4A5	ENST00000361603.2	collagen, type IV, alpha 5	715	2	1	0	1	0	0	0	0	0	hsa-miR-29b-3p	-0.7	-0.72	> 0.99	2005, 2007, 2009, 2011
SLC22A7	ENST00000372589.3	solute carrier family 22 (organic anion transporter), member 7	20	1	1	0	0	1	1	0	0	1	hsa-miR-29b-3p	-0.7	-0.7	< 0.1	2009, 2011
COL4A1	ENST00000375820.4	collagen, type IV, alpha 1	6549	2	1	0	1	0	0	0	0	0	hsa-miR-29b-3p	-0.7	-0.7	0.99	2005, 2007, 2009, 2011
TMEM169	ENST00000295658.4	transmembrane protein 169	5	2	0	2	0	1	0	1	0	0	hsa-miR-29b-3p	-0.69	-0.69	0.98	2007, 2009, 2011
SPARC	ENST00000231061.4	secreted protein, acidic, cysteine-rich (osteonectin)	2467	2	0	0	2	1	0	1	0	0	hsa-miR-29a-3p	-0.67	-0.75	> 0.99	2005, 2007, 2009, 2011
ZKSCAN4	ENST00000377294.2	zinc finger with KRAB and SCAN domains 4	139	2	0	1	1	0	0	0	0	0	hsa-miR-29a-3p	-0.67	-0.67	0.96
SLC30A3	ENST00000233535.4	solute carrier family 30 (zinc transporter), member 3	5	2	0	2	0	0	0	0	0	0	hsa-miR-29a-3p	-0.67	-0.67	0.95	2005, 2007, 2009, 2011
PMP22	ENST00000395938.2	peripheral myelin protein 22	1152	1	1	0	0	0	0	0	0	0	hsa-miR-29a-3p	-0.66	-0.66	0.87	2011
SYPL2	ENST00000369872.3	synaptophysin-like 2	69	2	0	2	0	0	0	0	0	0	hsa-miR-29a-3p	-0.66	-0.66	0.98	2007, 2009, 2011
SMTNL2	ENST00000338859.4	smoothelin-like 2	23	1	1	0	0	0	0	0	0	1	hsa-miR-29a-3p	-0.65	-0.65	0.95	2007, 2009, 2011
TPK1	ENST00000549981.1	thiamin pyrophosphokinase 1	7	1	1	0	0	1	0	0	1	2	hsa-miR-29b-3p	-0.64	-0.81	0.72	2009, 2011
DTWD2	ENST00000304058.4	DTW domain containing 2	83	1	1	0	0	0	0	0	0	0	hsa-miR-29a-3p	-0.63	-0.63	0.88	2009, 2011
TMEM236	ENST00000480516.1		5	1	1	0	0	0	0	0	0	1	hsa-miR-29a-3p	-0.63	-0.63	0.95
TMEM236	ENST00000377495.1	transmembrane protein 236	5	1	1	0	0	0	0	0	0	1	hsa-miR-29a-3p	-0.63	-0.63	0.95	2009, 2011
PPIC	ENST00000306442.4	peptidylprolyl isomerase C (cyclophilin C)	1030	1	1	0	0	0	0	0	0	2	hsa-miR-29b-3p	-0.63	-0.88	0.95	2005, 2007, 2009, 2011
ZBTB34	ENST00000319119.4	zinc finger and BTB domain containing 34	726	3	1	2	0	0	0	0	0	0	hsa-miR-29a-3p	-0.63	-0.64	> 0.99	2009, 2011
GPR37	ENST00000303921.2	G protein-coupled receptor 37 (endothelin receptor type B-like)	395	1	1	0	0	1	0	1	0	0	hsa-miR-29a-3p	-0.63	-0.71	0.95	2005, 2007, 2009, 2011
ENHO	ENST00000399775.2	energy homeostasis associated	124	1	1	0	0	0	0	0	0	0	hsa-miR-29a-3p	-0.63	-0.63	0.64	2007, 2009, 2011
PCSK5	ENST00000376752.4	proprotein convertase subtilisin/kexin type 5	68	2	1	1	0	0	0	0	0	0	hsa-miR-29b-3p	-0.62	-0.62	0.95
ICOS	ENST00000435193.1	inducible T-cell co-stimulator	5	1	1	0	0	0	0	0	0	0	hsa-miR-29a-3p	-0.62	-0.62	0.88	2011
HIF3A	ENST00000377670.4	hypoxia inducible factor 3, alpha subunit	5	2	2	0	0	0	0	0	0	1	hsa-miR-29a-3p	-0.61	-0.61	> 0.99	2005, 2007, 2009, 2011
ADAMTS17	ENST00000268070.4	ADAM metallopeptidase with thrombospondin type 1 motif, 17	19	2	0	1	1	0	0	0	0	3	hsa-miR-29a-3p	-0.61	-0.61	> 0.99	2009, 2011
SFTA3	ENST00000518529.2	surfactant associated 3	5	1	1	0	0	0	0	0	0	0	hsa-miR-29a-3p	-0.61	-0.61	0.82	2009, 2011
REV3L	ENST00000368802.3	REV3-like, polymerase (DNA directed), zeta, catalytic subunit	9	2	0	1	1	0	0	0	0	0	hsa-miR-29a-3p	-0.61	-0.61	0.99	2005, 2007, 2009, 2011
COL5A2	ENST00000374866.3	collagen, type V, alpha 2	4327	2	1	0	1	0	0	0	0	0	hsa-miR-29a-3p	-0.61	-0.94	> 0.99	2005, 2007, 2009, 2011
TAF11	ENST00000420584.2	TAF11 RNA polymerase II, TATA box binding protein (TBP)-associated factor, 28kDa	18	1	0	1	0	1	0	1	0	0	hsa-miR-29b-3p	-0.6	-0.7	0.69	2009, 2011
COL4A4	ENST00000396625.3	collagen, type IV, alpha 4	133	2	0	2	0	1	0	1	0	0	hsa-miR-29a-3p	-0.6	-0.65	0.98	2011
COL21A1	ENST00000244728.5	collagen, type XXI, alpha 1	9	1	0	1	0	1	1	0	0	0	hsa-miR-29a-3p	-0.59	-0.59	0.87	2009, 2011
COL7A1	ENST00000328333.8	collagen, type VII, alpha 1	38	2	1	1	0	0	0	0	0	0	hsa-miR-29b-3p	-0.59	-0.59	0.95	2011
COL9A1	ENST00000357250.6	collagen, type IX, alpha 1	9	2	0	1	1	0	0	0	0	0	hsa-miR-29a-3p	-0.59	-0.59	0.99	2005, 2007
CCSAP	ENST00000366687.1	centriole, cilia and spindle-associated protein	1210	1	1	0	0	1	0	1	0	0	hsa-miR-29a-3p	-0.59	-0.63	0.54	2009, 2011
GPATCH2	ENST00000366935.3	G patch domain containing 2	108	1	1	0	0	0	0	0	0	0	hsa-miR-29a-3p	-0.58	-0.58	0.94	2009, 2011
ARRDC3	ENST00000265138.3	arrestin domain containing 3	1313	2	0	2	0	0	0	0	0	0	hsa-miR-29a-3p	-0.58	-0.58	0.95	2005, 2007, 2009, 2011
MPZL3	ENST00000278949.4	myelin protein zero-like 3	59	1	0	1	0	2	0	1	1	0	hsa-miR-29b-3p	-0.58	-0.61	0.71
FBN1	ENST00000316623.5	fibrillin 1	798	2	1	1	0	0	0	0	0	1	hsa-miR-29a-3p	-0.58	-0.61	> 0.99	2005, 2007, 2009, 2011
CDC42	ENST00000344548.3	cell division cycle 42	34	2	1	1	0	0	0	0	0	0	hsa-miR-29a-3p	-0.58	-0.58	0.69	2005, 2007, 2009
PGAP2	ENST00000396993.4	post-GPI attachment to proteins 2	595	1	1	0	0	0	0	0	0	0	hsa-miR-29a-3p	-0.57	-0.57	0.92	2009, 2011
TSPAN14	ENST00000429989.3	tetraspanin 14	239	2	1	1	0	0	0	0	0	2	hsa-miR-29a-3p	-0.57	-0.6	> 0.99	2007, 2009, 2011
SESTD1	ENST00000428443.3	SEC14 and spectrin domains 1	478	2	2	0	0	0	0	0	0	0	hsa-miR-29a-3p	-0.57	-0.8	> 0.99	2005, 2007, 2009, 2011
SS18L1	ENST00000331758.3	synovial sarcoma translocation gene on chromosome 18-like 1	274	1	0	1	0	1	0	1	0	1	hsa-miR-29b-3p	-0.57	-0.63	0.88	2005, 2007, 2009, 2011
LOXL2	ENST00000389131.3	lysyl oxidase-like 2	701	2	0	1	1	0	0	0	0	0	hsa-miR-29a-3p	-0.57	-0.58	0.96	2009, 2011
TMEM183A	ENST00000367242.3	transmembrane protein 183A	241	1	1	0	0	0	0	0	0	0	hsa-miR-29a-3p	-0.56	-0.56	0.95	2007, 2009, 2007, 2009, 2011
TPM1	ENST00000267996.7	tropomyosin 1 (alpha)	21798	1	1	0	0	0	0	0	0	0	hsa-miR-29a-3p	-0.56	-0.56	0.76	2007, 2009, 2011
HAPLN3	ENST00000359595.3	hyaluronan and proteoglycan link protein 3	299	1	1	0	0	0	0	0	0	0	hsa-miR-29a-3p	-0.56	-0.56	< 0.1	2009, 2011
ZBTB5	ENST00000307750.4	zinc finger and BTB domain containing 5	281	2	1	1	0	0	0	0	0	1	hsa-miR-29b-3p	-0.56	-0.6	0.98	2003, 2007, 2009, 2011
CDC7	ENST00000234626.6	cell division cycle 7	416	1	0	1	0	2	0	2	0	0	hsa-miR-29b-3p	-0.55	-0.58	0.73	2009, 2011
MLIP	ENST00000274897.5	muscular LMNA-interacting protein	8	1	1	0	0	0	0	0	0	1	hsa-miR-29a-3p	-0.55	-0.58	0.94	2009, 2011
GSTA4	ENST00000541324.1	glutathione S-transferase alpha 4	1890	1	1	0	0	0	0	0	0	0	hsa-miR-29a-3p	-0.55	-0.55	< 0.1	2009, 2011
MEX3B	ENST00000558133.1	mex-3 RNA binding family member B	1401	1	1	0	0	0	0	0	0	0	hsa-miR-29a-3p	-0.55	-0.64	0.93	2005, 2007, 2009, 2011
ZNF282	ENST00000479907.1	zinc finger protein 282	3014	1	1	0	0	1	0	0	1	0	hsa-miR-29a-3p	-0.55	-0.55	0.91	2005, 2007, 2009, 2011
COL19A1	ENST00000322773.4	collagen, type XIX, alpha 1	5	2	1	1	0	0	0	0	0	1	hsa-miR-29a-3p	-0.55	-0.55	> 0.99	2005, 2007, 2009, 2011
YBX3	ENST00000279550.7	Y box binding protein 3	631	1	1	0	0	0	0	0	0	0	hsa-miR-29a-3p	-0.55	-0.57	0.82	2005, 2007, 2009, 2011
ISG20L2	ENST00000313146.6	interferon stimulated exonuclease gene 20kDa-like 2	89	1	1	0	0	0	0	0	0	1	hsa-miR-29a-3p	-0.55	-0.55	0.95	2009, 2011
HAS3	ENST00000306560.1	hyaluronan synthase 3	15	3	1	2	0	0	0	0	0	0	hsa-miR-29b-3p	-0.55	-0.55	0.91	2003, 2005, 2007, 2009, 2011
COMMD2	ENST00000473414.1	COMM domain containing 2	833	1	1	0	0	0	0	0	0	1	hsa-miR-29b-3p	-0.54	-0.56	0.88	2005, 2007, 2009, 2011
NAV1	ENST00000295624.6	neuron navigator 1	702	4	1	3	0	0	0	0	0	1	hsa-miR-29b-3p	-0.54	-0.55	> 0.99	2005, 2007, 2009, 2011
TRAF4	ENST00000262395.5	TNF receptor-associated factor 4	3123	2	0	1	1	0	0	0	0	0	hsa-miR-29a-3p	-0.54	-0.54	0.88	2005, 2007, 2009, 2011
SH3BP5L	ENST00000366472.5	SH3-binding domain protein 5-like	379	2	0	1	1	0	0	0	0	1	hsa-miR-29a-3p	-0.54	-0.54	0.99	2007, 2009, 2011
NREP	ENST00000379671.3	neuronal regeneration related protein	409	1	1	0	0	0	0	0	0	0	hsa-miR-29b-3p	-0.54	-0.62	0.92	2005, 2007, 2009, 2011
ZFP36L1	ENST00000555997.1	ZFP36 ring finger protein-like 1	231	1	1	0	0	0	0	0	0	0	hsa-miR-29b-3p	-0.53	-0.64	0.86	2007, 2009, 2011
PTEN	ENST00000371953.3	phosphatase and tensin homolog	118	2	1	1	0	0	0	0	0	0	hsa-miR-29a-3p	-0.53	-0.6	> 0.99	2011
RNF39	ENST00000376751.3	ring finger protein 39	7	1	1	0	0	0	0	0	0	0	hsa-miR-29a-3p	-0.53	-0.53	0.91	2011
CBX6	ENST00000407418.3	chromobox homolog 6	215	2	0	0	2	1	0	0	1	0	hsa-miR-29b-3p	-0.53	-0.53	> 0.99	2005, 2007, 2009, 2011
KDELC1	ENST00000376004.4	KDEL (Lys-Asp-Glu-Leu) containing 1	166	1	0	1	0	0	0	0	0	0	hsa-miR-29a-3p	-0.53	-0.53	0.79	2005, 2007, 2011
KIAA1024	ENST00000305428.3	KIAA1024	5	3	0	3	0	0	0	0	0	0	hsa-miR-29a-3p	-0.53	-0.53	> 0.99	2005, 2007, 2009, 2011
ELOVL4	ENST00000369816.4	ELOVL fatty acid elongase 4	129	1	1	0	0	0	0	0	0	0	hsa-miR-29a-3p	-0.53	-0.54	0.91	2005, 2007, 2009, 2011
ASXL3	ENST00000269197.5	additional sex combs like 3 (Drosophila)	65	2	0	2	0	1	0	1	0	0	hsa-miR-29b-3p	-0.53	-0.53	0.95
RAET1L	ENST00000367341.1	retinoic acid early transcript 1L	5	1	1	0	0	0	0	0	0	0	hsa-miR-29a-3p	-0.53	-0.53	< 0.1
PXDN	ENST00000252804.4	peroxidasin homolog (Drosophila)	872	2	1	1	0	0	0	0	0	0	hsa-miR-29a-3p	-0.53	-0.53	0.97	2007, 2009, 2011
GRIP1	ENST00000398016.3	glutamate receptor interacting protein 1	28	1	1	0	0	0	0	0	0	0	hsa-miR-29a-3p	-0.52	-0.52	0.93	2011
FEM1B	ENST00000306917.4	fem-1 homolog b (C. elegans)	656	1	1	0	0	0	0	0	0	0	hsa-miR-29a-3p	-0.52	-0.52	0.95	2005, 2007, 2009, 2011
WDFY1	ENST00000233055.4	WD repeat and FYVE domain containing 1	88	1	0	1	0	1	0	0	1	0	hsa-miR-29a-3p	-0.52	-0.56	0.95	2005, 2007, 2009, 2011
TBC1D7	ENST00000356436.4	TBC1 domain family, member 7	236	1	0	1	0	0	0	0	0	0	hsa-miR-29a-3p	-0.52	-0.53	0.81	2009, 2011
AGPAT4	ENST00000366911.5	1-acylglycerol-3-phosphate O-acyltransferase 4	142	1	0	1	0	1	0	1	0	2	hsa-miR-29a-3p	-0.52	-0.54	0.82	2005, 2007, 2009, 2011
CLEC2L	ENST00000422142.2	C-type lectin domain family 2, member L	194	2	0	2	0	0	0	0	0	0	hsa-miR-29b-3p	-0.52	-0.52	0.95	2009, 2011
KCTD5	ENST00000301738.4	potassium channel tetramerization domain containing 5	2296	1	1	0	0	0	0	0	0	0	hsa-miR-29a-3p	-0.52	-0.52	0.94	2005, 2007, 2009, 2011
ADAMTS10	ENST00000595838.1	ADAM metallopeptidase with thrombospondin type 1 motif, 10	7	1	1	0	0	0	0	0	0	0	hsa-miR-29a-3p	-0.52	-0.52	0.91	2007, 2009, 2011
FAM167A	ENST00000284486.4	family with sequence similarity 167, member A	85	1	1	0	0	1	0	1	0	0	hsa-miR-29a-3p	-0.51	-0.51	0.94	2005, 2007, 2009, 2011
SMS	ENST00000404933.2	spermine synthase	14	1	0	1	0	0	0	0	0	0	hsa-miR-29a-3p	-0.5	-0.5	0.87	2005, 2007
SLC10A7	ENST00000264986.3	solute carrier family 10, member 7	77	1	1	0	0	0	0	0	0	0	hsa-miR-29a-3p	-0.5	-0.5	ORF
FAM57B	ENST00000564806.1	family with sequence similarity 57, member B	5	1	1	0	0	0	0	0	0	2	hsa-miR-29a-3p	-0.5	-0.5	0.9	2005, 2007, 2009, 2011
NAV3	ENST00000228327.6	neuron navigator 3	277	3	1	1	1	0	0	0	0	1	hsa-miR-29a-3p	-0.5	-0.5	> 0.99	2003, 2005, 2007, 2009, 2011
FAM13B	ENST00000033079.3	family with sequence similarity 13, member B	220	2	0	2	0	0	0	0	0	0	hsa-miR-29a-3p	-0.5	-0.52	0.93	2005, 2007, 2011
SLC5A8	ENST00000536262.2	solute carrier family 5 (sodium/monocarboxylate cotransporter), member 8	5	1	1	0	0	1	0	1	0	0	hsa-miR-29a-3p	-0.5	-0.5	0.75	2011
REL	ENST00000295025.8	v-rel avian reticuloendotheliosis viral oncogene homolog	116	3	1	1	1	1	0	1	0	1	hsa-miR-29a-3p	-0.5	-0.5	0.99
DYNLT1	ENST00000367088.1	dynein, light chain, Tctex-type 1	8	1	0	0	1	0	0	0	0	0	hsa-miR-29b-3p	-0.5	-0.5	0.76	2007, 2009, 2011
TFEB	ENST00000230323.4	transcription factor EB	5	1	1	0	0	0	0	0	0	1	hsa-miR-29b-3p	-0.5	-0.5	0.93	2005, 2007, 2009, 2011
RNF19A	ENST00000519449.1	ring finger protein 19A, RBR E3 ubiquitin protein ligase	1674	1	1	0	0	0	0	0	0	0	hsa-miR-29a-3p	-0.5	-0.5	0.91	2005, 2007, 2009, 2011
KCTD20	ENST00000373731.2	potassium channel tetramerization domain containing 20	88	2	0	2	0	0	0	0	0	0	hsa-miR-29a-3p	-0.5	-0.61	0.98	2009, 2011
LAMA2	ENST00000421865.2	laminin, alpha 2	5	1	1	0	0	0	0	0	0	0	hsa-miR-29a-3p	-0.5	-0.5	< 0.1	2011
PAN2	ENST00000425394.2	PAN2 poly(A) specific ribonuclease subunit homolog (S. cerevisiae)	310	1	1	0	0	0	0	0	0	2	hsa-miR-29a-3p	-0.5	-0.55	0.95	2005, 2007, 2009, 2011
C16orf72	ENST00000327827.7	chromosome 16 open reading frame 72	379	2	0	1	1	1	0	1	0	0	hsa-miR-29b-3p	-0.5	-0.86	> 0.99	2007, 2009, 2011
PDIK1L	ENST00000374271.4	PDLIM1 interacting kinase 1 like	5	1	1	0	0	0	0	0	0	0	hsa-miR-29a-3p	-0.49	-0.49	0.89	2005, 2007, 2009, 2011
ARF5	ENST00000000233.5	ADP-ribosylation factor 5	2941	1	1	0	0	0	0	0	0	0	hsa-miR-29a-3p	-0.49	-0.49	0.25	2007, 2009, 2011
SHPRH	ENST00000367505.2	SNF2 histone linker PHD RING helicase, E3 ubiquitin protein ligase	757	2	0	2	0	0	0	0	0	0	hsa-miR-29a-3p	-0.49	-0.49	0.96	2005, 2007, 2009, 2011
VASH1	ENST00000167106.4	vasohibin 1	39	2	1	1	0	0	0	0	0	0	hsa-miR-29a-3p	-0.49	-0.49	0.9	2009, 2011
GPX7	ENST00000361314.4	glutathione peroxidase 7	49	1	0	1	0	0	0	0	0	0	hsa-miR-29b-3p	-0.49	-0.49	0.83	2005, 2007, 2009, 2011
LSM11	ENST00000286307.5	LSM11, U7 small nuclear RNA associated	1458	2	1	0	1	1	1	0	0	0	hsa-miR-29a-3p	-0.49	-0.52	0.99	2005, 2007, 2009, 2011
KLHL28	ENST00000396128.4	kelch-like family member 28	9	1	1	0	0	0	0	0	0	1	hsa-miR-29a-3p	-0.48	-0.48	0.95	2007, 2009, 2011
FOXJ2	ENST00000162391.3	forkhead box J2	9	1	1	0	0	0	0	0	0	0	hsa-miR-29a-3p	-0.48	-0.48	0.92	2005, 2007, 2009, 2011
MYBL2	ENST00000217026.4	v-myb avian myeloblastosis viral oncogene homolog-like 2	71	1	1	0	0	0	0	0	0	1	hsa-miR-29a-3p	-0.48	-0.48	0.9	2005, 2007, 2009, 2011
NUDT11	ENST00000375992.3	nudix (nucleoside diphosphate linked moiety X)-type motif 11	28	1	1	0	0	0	0	0	0	0	hsa-miR-29a-3p	-0.48	-0.48	0.74	2009, 2011
VPS37C	ENST00000301765.5	vacuolar protein sorting 37 homolog C (S. cerevisiae)	3267	1	0	1	0	2	0	1	1	0	hsa-miR-29b-3p	-0.48	-0.48	0.87	2009, 2011
NAPB	ENST00000377026.4	N-ethylmaleimide-sensitive factor attachment protein, beta	82	1	1	0	0	0	0	0	0	0	hsa-miR-29a-3p	-0.48	-0.48	0.91	2009, 2011
ENTPD7	ENST00000370489.4	ectonucleoside triphosphate diphosphohydrolase 7	136	1	1	0	0	0	0	0	0	0	hsa-miR-29b-3p	-0.48	-0.5	0.94	2007, 2009, 2011
ROBO1	ENST00000436010.2	roundabout, axon guidance receptor, homolog 1 (Drosophila)	546	1	1	0	0	0	0	0	0	0	hsa-miR-29b-3p	-0.48	-0.48	0.95	2009, 2011
FRAT2	ENST00000371019.2	frequently rearranged in advanced T-cell lymphomas 2	120	1	1	0	0	1	0	1	0	1	hsa-miR-29a-3p	-0.48	-0.63	0.83	2009, 2011
ABCB6	ENST00000265316.3	ATP-binding cassette, sub-family B (MDR/TAP), member 6	599	1	1	0	0	0	0	0	0	0	hsa-miR-29a-3p	-0.48	-0.48	0.22	2005, 2007, 2009, 2011
SNIP1	ENST00000296215.6	Smad nuclear interacting protein 1	355	1	0	1	0	1	0	1	0	1	hsa-miR-29a-3p	-0.48	-0.48	0.87	2009, 2011
NCKAP5	ENST00000409261.1	NCK-associated protein 5	51	1	1	0	0	0	0	0	0	0	hsa-miR-29a-3p	-0.48	-0.48	0.87	2007, 2009, 2011
BMF	ENST00000220446.4	Bcl2 modifying factor	179	1	1	0	0	1	0	1	0	1	hsa-miR-29b-3p	-0.48	-0.64	0.94	2005, 2007, 2009, 2011
SGK1	ENST00000367858.5	serum/glucocorticoid regulated kinase 1	369	1	1	0	0	0	0	0	0	0	hsa-miR-29a-3p	-0.48	-0.48	0.82	2005, 2007, 2009, 2011
TNFRSF1A	ENST00000162749.2	tumor necrosis factor receptor superfamily, member 1A	1698	1	1	0	0	0	0	0	0	0	hsa-miR-29a-3p	-0.47	-0.47	0.91	2011
KIAA2022	ENST00000055682.6	KIAA2022	5	2	2	0	0	2	0	0	2	0	hsa-miR-29b-3p	-0.47	-0.47	> 0.99	2007, 2009, 2011
TFAP2C	ENST00000201031.2	transcription factor AP-2 gamma (activating enhancer binding protein 2 gamma)	22	1	1	0	0	0	0	0	0	0	hsa-miR-29b-3p	-0.47	-0.47	0.94	2005, 2007, 2009, 2011
SGMS2	ENST00000394684.4	sphingomyelin synthase 2	111	2	1	1	0	0	0	0	0	0	hsa-miR-29a-3p	-0.47	-0.56	0.96	2011
ACPL2	ENST00000286353.4	acid phosphatase-like 2	72	1	1	0	0	1*	0	0	0	0	hsa-miR-29b-3p	-0.47	-0.6	0.94	2009, 2011
DNMT3B	ENST00000344505.4	DNA (cytosine-5-)-methyltransferase 3 beta	259	1	1	0	0	0	0	0	0	2	hsa-miR-29b-3p	-0.47	-0.47	0.76	2011
COL15A1	ENST00000375001.3	collagen, type XV, alpha 1	371	1	1	0	0	0	0	0	0	1	hsa-miR-29b-3p	-0.47	-0.61	0.82	2005, 2007, 2009, 2011
MBTD1	ENST00000586178.1	mbt domain containing 1	113	1	1	0	0	0	0	0	0	0	hsa-miR-29a-3p	-0.47	-0.47	0.92	2009, 2011
SLC36A1	ENST00000243389.3	solute carrier family 36 (proton/amino acid symporter), member 1	236	1	0	1	0	2	0	0	2	0	hsa-miR-29a-3p	-0.47	-0.47	0.82	2009, 2011
NPM3	ENST00000370110.5	nucleophosmin/nucleoplasmin 3	350	1	1	0	0	0	0	0	0	0	hsa-miR-29a-3p	-0.47	-0.47	< 0.1
ZKSCAN3	ENST00000377255.3	zinc finger with KRAB and SCAN domains 3	63	2	0	1	1	0	0	0	0	0	hsa-miR-29a-3p	-0.47	-0.47	0.87
SLC16A14	ENST00000295190.4	solute carrier family 16, member 14	34	1	1	0	0	0	0	0	0	0	hsa-miR-29a-3p	-0.47	-0.47	0.91	2005, 2007, 2009, 2011
FOXO3	ENST00000343882.6	forkhead box O3	32	1	0	1	0	0	0	0	0	2	hsa-miR-29b-3p	-0.47	-0.47	0.87	2007, 2009, 2011
CNR1	ENST00000362094.5	cannabinoid receptor 1 (brain)	40	1	0	1	0	2	0	1	1	1	hsa-miR-29a-3p	-0.46	-0.62	0.82	2005, 2007, 2009, 2011
PDGFC	ENST00000502773.1	platelet derived growth factor C	238	1	1	0	0	0	0	0	0	0	hsa-miR-29a-3p	-0.46	-0.5	0.92	2005, 2007, 2009, 2011
EFNA5	ENST00000333274.6	ephrin-A5	225	1	1	0	0	0	0	0	0	0	hsa-miR-29a-3p	-0.46	-0.47	0.9	2011
KIAA0895	ENST00000297063.6	KIAA0895	1104	1	1	0	0	0	0	0	0	0	hsa-miR-29a-3p	-0.46	-0.46	0.9	2009, 2011
VEGFA	ENST00000417285.2	vascular endothelial growth factor A	907	1	1	0	0	0	0	0	0	0	hsa-miR-29a-3p	-0.46	-0.61	0.9	2007, 2009, 2011
ZNF366	ENST00000318442.5	zinc finger protein 366	5	1	0	1	0	0	0	0	0	2	hsa-miR-29b-3p	-0.46	-0.46	0.87
CCDC117	ENST00000249064.4	coiled-coil domain containing 117	211	2	0	2	0	0	0	0	0	0	hsa-miR-29a-3p	-0.46	-0.54	0.92	2007, 2009, 2011
TMEM178B	ENST00000565468.1	transmembrane protein 178B	129	1	1	0	0	0	0	0	0	1	hsa-miR-29a-3p	-0.45	-0.45	0.95	2011
CHFR	ENST00000315585.7	checkpoint with forkhead and ring finger domains, E3 ubiquitin protein ligase	168	1	0	1	0	0	0	0	0	1	hsa-miR-29a-3p	-0.45	-0.45	0.85	2007, 2009, 2011
ID1	ENST00000376105.3	inhibitor of DNA binding 1, dominant negative helix-loop-helix protein	7992	1	0	1	0	0	0	0	0	0	hsa-miR-29a-3p	-0.45	-0.45	0.82
HS3ST3B1	ENST00000360954.2	heparan sulfate (glucosamine) 3-O-sulfotransferase 3B1	1489	1	0	1	0	1	0	0	1	2	hsa-miR-29b-3p	-0.45	-0.45	0.87	2005, 2007, 2011
MFAP3	ENST00000436816.1	microfibrillar-associated protein 3	1139	1	1	0	0	1	0	0	1	0	hsa-miR-29a-3p	-0.45	-0.47	0.89	2005, 2007, 2009, 2011
CAV2	ENST00000222693.4	caveolin 2	1191	1	1	0	0	0	0	0	0	0	hsa-miR-29b-3p	-0.45	-0.63	0.9	2005, 2007, 2009, 2011
NPAS3	ENST00000346562.2	neuronal PAS domain protein 3	9	1	1	0	0	0	0	0	0	1	hsa-miR-29a-3p	-0.45	-0.45	0.92	2011
COL27A1	ENST00000356083.3	collagen, type XXVII, alpha 1	620	2	0	1	1	0	0	0	0	0	hsa-miR-29b-3p	-0.45	-0.45	> 0.99
MYCN	ENST00000281043.3	v-myc avian myelocytomatosis viral oncogene neuroblastoma derived homolog	73	1	0	1	0	0	0	0	0	0	hsa-miR-29a-3p	-0.45	-0.45	0.86	2005, 2007, 2009, 2011
FAM3C	ENST00000359943.3	family with sequence similarity 3, member C	15	1	0	1	0	1	0	1	0	0	hsa-miR-29a-3p	-0.45	-0.71	0.59	2009
BAK1	ENST00000442998.2	BCL2-antagonist/killer 1	15	1	1	0	0	0	0	0	0	1	hsa-miR-29a-3p	-0.44	-0.46	0.95	2005, 2007, 2009, 2011
N4BP2L1	ENST00000380139.4	NEDD4 binding protein 2-like 1	92	1	0	1	0	0	0	0	0	0	hsa-miR-29a-3p	-0.44	-0.47	0.87	2005, 2007, 2009, 2011
CRISPLD1	ENST00000262207.4	cysteine-rich secretory protein LCCL domain containing 1	358	1	0	1	0	0	0	0	0	0	hsa-miR-29a-3p	-0.44	-0.44	0.88	2005, 2007, 2009, 2011
TRIM63	ENST00000374272.3	tripartite motif containing 63, E3 ubiquitin protein ligase	5	1	0	1	0	0	0	0	0	0	hsa-miR-29a-3p	-0.44	-0.44	0.8	2011
KLHL8	ENST00000273963.5	kelch-like family member 8	266	1	0	1	0	0	0	0	0	1	hsa-miR-29a-3p	-0.44	-0.45	0.85	2009, 2011
SLC6A14	ENST00000371900.4	solute carrier family 6 (amino acid transporter), member 14	5	1	1	0	0	0	0	0	0	1	hsa-miR-29a-3p	-0.44	-0.44	0.57	2011
SRSF10	ENST00000343255.5	serine/arginine-rich splicing factor 10	1920	2	0	0	2	0	0	0	0	1	hsa-miR-29a-3p	-0.44	-0.47	0.98
FSTL1	ENST00000295633.3	follistatin-like 1	6788	1	0	0	1	1	0	1	0	0	hsa-miR-29a-3p	-0.44	-0.46	0.95	2005, 2007, 2009, 2011
TUBB2A	ENST00000333628.3	tubulin, beta 2A class IIa	2337	1	0	1	0	0	0	0	0	0	hsa-miR-29a-3p	-0.44	-0.44	0.87	2007, 2009, 2011
CDK6	ENST00000265734.4	cyclin-dependent kinase 6	1116	2	0	1	1	1	0	1	0	0	hsa-miR-29a-3p	-0.44	-0.49	0.99	2007, 2009, 2011
COL5A1	ENST00000371817.3	collagen, type V, alpha 1	3111	3	2	1	0	1	0	1	0	1	hsa-miR-29a-3p	-0.44	-0.87	> 0.99	2007, 2009, 2011
ADAMTS7	ENST00000388820.4	ADAM metallopeptidase with thrombospondin type 1 motif, 7	5	1	1	0	0	0	0	0	0	0	hsa-miR-29b-3p	-0.43	-0.43	0.9	2005, 2007, 2009, 2011
GNG12	ENST00000370982.3	guanine nucleotide binding protein (G protein), gamma 12	1362	1	1	0	0	0	0	0	0	0	hsa-miR-29b-3p	-0.43	-0.45	0.88	2005, 2007, 2009, 2011
TMOD3	ENST00000308580.7	tropomodulin 3 (ubiquitous)	1533	1	1	0	0	0	0	0	0	0	hsa-miR-29a-3p	-0.43	-0.54	0.95	2011
DCAF12L1	ENST00000371126.1	DDB1 and CUL4 associated factor 12-like 1	5	1	1	0	0	0	0	0	0	0	hsa-miR-29a-3p	-0.43	-0.43	0.32	2009, 2011
TNFAIP3	ENST00000237289.4	tumor necrosis factor, alpha-induced protein 3	150	1	1	0	0	0	0	0	0	0	hsa-miR-29a-3p	-0.43	-0.43	0.95	2009, 2011
AMMECR1L	ENST00000272647.5	AMMECR1-like	21	1	1	0	0	0	0	0	0	0	hsa-miR-29b-3p	-0.43	-0.43	0.9	2007, 2009, 2011
SOX12	ENST00000342665.2	SRY (sex determining region Y)-box 12	6341	1	0	1	0	1	1	0	0	2	hsa-miR-29b-3p	-0.43	-0.55	0.87	2005, 2007, 2009, 2011
CCNJ	ENST00000265992.5	cyclin J	5	1	1	0	0	0	0	0	0	0	hsa-miR-29a-3p	-0.43	-0.43	0.74	2009, 2011
KCTD3	ENST00000259154.4	potassium channel tetramerization domain containing 3	372	1	0	0	1	0	0	0	0	0	hsa-miR-29a-3p	-0.42	-0.42	0.94	2005, 2007, 2009, 2011
COL6A3	ENST00000295550.4	collagen, type VI, alpha 3	11346	1	1	0	0	0	0	0	0	0	hsa-miR-29a-3p	-0.42	-0.42	0.92	2011
ETV4	ENST00000319349.5	ets variant 4	206	1	0	1	0	0	0	0	0	2	hsa-miR-29a-3p	-0.42	-0.43	0.86	2005, 2007, 2009, 2011
TUBD1	ENST00000346141.6	tubulin, delta 1	157	1	0	1	0	0	0	0	0	0	hsa-miR-29a-3p	-0.42	-0.42	0.47
HMGN3	ENST00000275036.7	high mobility group nucleosomal binding domain 3	2124	1	0	1	0	0	0	0	0	0	hsa-miR-29a-3p	-0.42	-0.48	0.88	2005, 2007, 2009, 2011
ANKRD13B	ENST00000394859.3	ankyrin repeat domain 13B	72	1	1	0	0	0	0	0	0	0	hsa-miR-29a-3p	-0.42	-0.42	0.93	2007, 2009, 2011
HMCN1	ENST00000367492.2	hemicentin 1	7	1	1	0	0	1	0	1	0	0	hsa-miR-29b-3p	-0.42	-0.42	0.75	2007, 2009, 2011
DLGAP2	ENST00000421627.2	discs, large (Drosophila) homolog-associated protein 2	5	2	0	1	1	0	0	0	0	0	hsa-miR-29b-3p	-0.42	-0.42	0.99	2009, 2011
DCX	ENST00000356915.2	doublecortin	5	1	0	1	0	2	0	2	0	1	hsa-miR-29a-3p	-0.41	-0.41	0.88	2005, 2007, 2009, 2011
BLMH	ENST00000261714.6	bleomycin hydrolase	1511	1	0	1	0	0	0	0	0	0	hsa-miR-29b-3p	-0.41	-0.41	0.87	2005, 2007, 2009, 2011
TLL1	ENST00000061240.2	tolloid-like 1	247	1	1	0	0	0	0	0	0	0	hsa-miR-29a-3p	-0.41	-0.41	0.95	2005, 2007, 2009, 2011
RAB30	ENST00000533486.1	RAB30, member RAS oncogene family	274	1	1	0	0	0	0	0	0	0	hsa-miR-29a-3p	-0.41	-0.41	0.95	2005, 2007, 2009, 2011
PTHLH	ENST00000395872.1	parathyroid hormone-like hormone	32	1	0	1	0	0	0	0	0	0	hsa-miR-29a-3p	-0.41	-0.41	0.83	2011
MCL1	ENST00000369026.2	myeloid cell leukemia sequence 1 (BCL2-related)	374	1	1	0	0	0	0	0	0	1	hsa-miR-29a-3p	-0.41	-0.54	0.95	2007, 2009, 2011
SNX24	ENST00000513881.1	sorting nexin 24	352	1	0	1	0	0	0	0	0	0	hsa-miR-29a-3p	-0.41	-0.41	0.88	2005, 2007, 2009, 2011
PHLDB3	ENST00000292140.5	pleckstrin homology-like domain, family B, member 3	613	1	0	1	0	0	0	0	0	0	hsa-miR-29a-3p	-0.41	-0.41	0.72	2009, 2011
C11orf87	ENST00000327419.6	chromosome 11 open reading frame 87	5	2	0	2	0	0	0	0	0	0	hsa-miR-29a-3p	-0.41	-0.41	0.95	2005, 2007, 2009, 2011
BTG2	ENST00000290551.4	BTG family, member 2	758	2	0	1	1	0	0	0	0	0	hsa-miR-29a-3p	-0.41	-0.41	0.93	2005, 2007, 2009, 2011
OSTC	ENST00000512478.2	oligosaccharyltransferase complex subunit (non-catalytic)	8403	1	0	1	0	0	0	0	0	0	hsa-miR-29a-3p	-0.41	-0.42	0.53	2009, 2011
ADA	ENST00000372874.4	adenosine deaminase	116	1	0	1	0	0	0	0	0	0	hsa-miR-29b-3p	-0.41	-0.41	0.83	2011
HOOK3	ENST00000307602.4	hook microtubule-tethering protein 3	403	2	0	0	2	1	0	1	0	0	hsa-miR-29a-3p	-0.41	-0.5	> 0.99	2005, 2007, 2011
PTP4A1	ENST00000370651.3	protein tyrosine phosphatase type IVA, member 1	5740	1	1	0	0	0	0	0	0	0	hsa-miR-29a-3p	-0.41	-0.61	0.79	2007, 2009, 2011
MLF1	ENST00000355893.5	myeloid leukemia factor 1	458	1	0	1	0	0	0	0	0	0	hsa-miR-29a-3p	-0.41	-0.41	0.87	2005, 2007, 2009, 2011
NIPSNAP3B	ENST00000374762.3	nipsnap homolog 3B (C. elegans)	26	1	0	1	0	0	0	0	0	0	hsa-miR-29a-3p	-0.41	-0.41	0.75
PPP1R3D	ENST00000370996.3	protein phosphatase 1, regulatory subunit 3D	132	2	0	1	1	0	0	0	0	0	hsa-miR-29b-3p	-0.4	-0.46	0.97	2005, 2007, 2009, 2011
ZBTB37	ENST00000367701.5	zinc finger and BTB domain containing 37	213	1	0	1	0	2	0	1	1	1	hsa-miR-29b-3p	-0.4	-0.45	0.56
KIAA0355	ENST00000299505.6	KIAA0355	538	1	0	1	0	0	0	0	0	2	hsa-miR-29b-3p	-0.4	-0.41	0.88	2005, 2007, 2009, 2011
COL22A1	ENST00000303045.6	collagen, type XXII, alpha 1	5	1	1	0	0	0	0	0	0	1	hsa-miR-29b-3p	-0.4	-0.4	0.86	2005, 2007, 2009, 2011
NIPSNAP3A	ENST00000374767.4	nipsnap homolog 3A (C. elegans)	199	1	0	1	0	0	0	0	0	0	hsa-miR-29b-3p	-0.4	-0.4	0.35
GEMIN2	ENST00000396249.2	gem (nuclear organelle) associated protein 2	106	1	0	1	0	0	0	0	0	0	hsa-miR-29a-3p	-0.4	-0.43	0.56	2009, 2011
DGKD	ENST00000264057.2	diacylglycerol kinase, delta 130kDa	200	1	1	0	0	1	0	1	0	4	hsa-miR-29a-3p	-0.4	-0.41	0.95	2005, 2007, 2009, 2011
NANOS1	ENST00000425699.1	nanos homolog 1 (Drosophila)	158	1	0	1	0	0	0	0	0	0	hsa-miR-29a-3p	-0.4	-0.4	0.88	2009, 2011
VAMP7	ENST00000286448.6	vesicle-associated membrane protein 7	5	1	0	1	0	0	0	0	0	1	hsa-miR-29a-3p	-0.4	-0.4	0.8	2011
BRWD3	ENST00000373275.4	bromodomain and WD repeat domain containing 3	506	1	0	1	0	2	0	1	1	1	hsa-miR-29b-3p	-0.4	-0.58	0.89	2005, 2007, 2009, 2011
TTC30B	ENST00000408939.3	tetratricopeptide repeat domain 30B	63	1	1	0	0	1	0	0	1	0	hsa-miR-29a-3p	-0.4	-0.63	< 0.1	2009, 2011
ABCE1	ENST00000296577.4	ATP-binding cassette, sub-family E (OABP), member 1	787	1	0	1	0	0	0	0	0	0	hsa-miR-29a-3p	-0.4	-0.4	0.69	2005, 2007, 2009, 2011
GPR50	ENST00000218316.3	G protein-coupled receptor 50	148	1	0	1	0	0	0	0	0	0	hsa-miR-29a-3p	-0.4	-0.41	0.67

## Sheet: miR-31-5p.predicted_targets
Target gene	Representative transcript	Gene name	3P-seq tags + 5	Conserved sites total	Conserved 8mer sites	Conserved 7mer-m8 sites	Conserved 7mer-A1 sites	Poorly conserved sites total	Poorly conserved 8mer sites	Poorly conserved 7mer-m8 sites	Poorly conserved 7mer-A1 sites	6mer sites	Representative miRNA	Cumulative weighted context++ score	Total context++ score	Aggregate PCT	Previous TargetScan publication(s)
RNF144B	ENST00000259939.3	ring finger protein 144B	17	1	0	0	1	1	1	0	0	3	hsa-miR-31-5p	-1	-1	0.24	2007, 2011
RSBN1	ENST00000261441.5	round spermatid basic protein 1	54	2	1	1	0	3	0	2	1	0	hsa-miR-31-5p	-0.93	-0.93	0.71	2007, 2009, 2011
SH2D1A	ENST00000371139.4	SH2 domain containing 1A	5	1	1	0	0	1	0	1	0	0	hsa-miR-31-5p	-0.87	-0.87	0.32	2011
AK4	ENST00000545314.1	adenylate kinase 4	116	2	1	1	0	2	1	0	1	1	hsa-miR-31-5p	-0.86	-0.86	0.7	2011
PAX9	ENST00000361487.6	paired box 9	53	1	1	0	0	0	0	0	0	1	hsa-miR-31-5p	-0.77	-0.78	0.31	2009, 2011
LPP	ENST00000312675.4	LIM domain containing preferred translocation partner in lipoma	1894	2	0	0	2	2	0	0	2	1	hsa-miR-31-5p	-0.69	-0.7	0.66	2011
PRKCE	ENST00000306156.3	protein kinase C, epsilon	164	1	1	0	0	2	0	1	1	1	hsa-miR-31-5p	-0.68	-0.68	0.56	2009, 2011
NR5A2	ENST00000367362.3	nuclear receptor subfamily 5, group A, member 2	121	2	1	1	0	1	0	0	1	0	hsa-miR-31-5p	-0.68	-0.77	0.72	2007, 2009, 2011
TMEM145	ENST00000301204.3	transmembrane protein 145	5	1	1	0	0	0	0	0	0	0	hsa-miR-31-5p	-0.67	-0.67	0.51	2007, 2009, 2011
ARHGEF2	ENST00000368315.4	Rho/Rac guanine nucleotide exchange factor (GEF) 2	313	1	0	0	1	2	1	1	0	1	hsa-miR-31-5p	-0.64	-0.71	0.24	2011
WDR5	ENST00000425041.1	WD repeat domain 5	889	1	1	0	0	0	0	0	0	0	hsa-miR-31-5p	-0.63	-0.63	0.57	2009, 2011
PSMB11	ENST00000408907.2	proteasome (prosome, macropain) subunit, beta type, 11	5	1	1	0	0	1	0	0	1	0	hsa-miR-31-5p	-0.63	-0.63	0.31
PEX5	ENST00000266563.5	peroxisomal biogenesis factor 5	2114	2	1	1	0	0	0	0	0	0	hsa-miR-31-5p	-0.61	-0.61	0.62	2007, 2009, 2011
FGF7	ENST00000267843.4	fibroblast growth factor 7	5	1	1	0	0	1	0	0	1	0	hsa-miR-31-5p	-0.6	-0.6	0.45	2009, 2011
SYDE2	ENST00000341460.5	synapse defective 1, Rho GTPase, homolog 2 (C. elegans)	72	2	2	0	0	0	0	0	0	0	hsa-miR-31-5p	-0.59	-0.62	0.69	2009, 2011
PDZD2	ENST00000438447.1	PDZ domain containing 2	5	1	1	0	0	2	1	1	0	0	hsa-miR-31-5p	-0.57	-0.57	0.5
SSH1	ENST00000360239.3	slingshot protein phosphatase 1	115	1	1	0	0	1	0	1	0	0	hsa-miR-31-5p	-0.56	-0.64	0.4	2009, 2011
TFRC	ENST00000540528.1	transferrin receptor	296	1	1	0	0	0	0	0	0	1	hsa-miR-31-5p	-0.56	-0.58	0.16	2007, 2009, 2011
IL34	ENST00000429149.2	interleukin 34	5	1	1	0	0	0	0	0	0	0	hsa-miR-31-5p	-0.56	-0.56	0.58	2007, 2009, 2011
CIAPIN1	ENST00000565961.1	cytokine induced apoptosis inhibitor 1	423	1	1	0	0	0	0	0	0	0	hsa-miR-31-5p	-0.55	-0.56	0.29
PC	ENST00000529047.1	pyruvate carboxylase	798	1	1	0	0	0	0	0	0	0	hsa-miR-31-5p	-0.55	-0.55	0.52	2007, 2009, 2011
TMPRSS11F	ENST00000356291.2	transmembrane protease, serine 11F	5	1	1	0	0	0	0	0	0	0	hsa-miR-31-5p	-0.55	-0.55	0.44	2009, 2011
CRYBG3	ENST00000389622.2	beta-gamma crystallin domain containing 3	46	1	1	0	0	0	0	0	0	0	hsa-miR-31-5p	-0.55	-0.55	0.28	2009
EGLN3	ENST00000250457.3	egl-9 family hypoxia-inducible factor 3	71	1	1	0	0	0	0	0	0	0	hsa-miR-31-5p	-0.54	-0.54	0.5
TBXA2R	ENST00000375190.4	thromboxane A2 receptor	169	1	1	0	0	0	0	0	0	0	hsa-miR-31-5p	-0.54	-0.54	0.45	2011
HIAT1	ENST00000370152.3	hippocampus abundant transcript 1	1473	1	1	0	0	0	0	0	0	0	hsa-miR-31-5p	-0.54	-0.54	0.58	2007, 2009, 2011
CACNG4	ENST00000262138.3	calcium channel, voltage-dependent, gamma subunit 4	5	2	1	1	0	1	0	1	0	1	hsa-miR-31-5p	-0.53	-0.53	0.5	2011
UCN2	ENST00000273610.3	urocortin 2	44	1	1	0	0	0	0	0	0	0	hsa-miR-31-5p	-0.53	-0.53	0.31	2007, 2009, 2011
UBE2K	ENST00000261427.5	ubiquitin-conjugating enzyme E2K	762	1	0	1	0	1	0	0	1	1	hsa-miR-31-5p	-0.53	-0.57	0.32	2007, 2009, 2011
TESK2	ENST00000372084.1	testis-specific kinase 2	11	1	1	0	0	1	0	1	0	0	hsa-miR-31-5p	-0.53	-0.53	0.59	2007, 2009, 2011
HIF1AN	ENST00000299163.6	hypoxia inducible factor 1, alpha subunit inhibitor	1545	1	1	0	0	4	0	3	1	2	hsa-miR-31-5p	-0.53	-0.69	0.76	2007, 2009, 2011
SERTAD2	ENST00000313349.3	SERTA domain containing 2	119	1	1	0	0	0	0	0	0	1	hsa-miR-31-5p	-0.52	-0.61	0.52	2007, 2009, 2011
C17orf78	ENST00000586700.1	chromosome 17 open reading frame 78	5	1	1	0	0	0	0	0	0	0	hsa-miR-31-5p	-0.52	-0.52	0.31
MGAT1	ENST00000333055.3	mannosyl (alpha-1,3-)-glycoprotein beta-1,2-N-acetylglucosaminyltransferase	831	1	0	1	0	2	0	1	1	1	hsa-miR-31-5p	-0.52	-0.56	0.56
KHDRBS3	ENST00000355849.5	KH domain containing, RNA binding, signal transduction associated 3	11	1	1	0	0	0	0	0	0	0	hsa-miR-31-5p	-0.52	-0.56	0.33	2007, 2009, 2011
RGS4	ENST00000531057.1	regulator of G-protein signaling 4	489	1	0	1	0	2	0	1	1	1	hsa-miR-31-5p	-0.51	-0.61	0.3	2007, 2009, 2011
FAM73A	ENST00000370791.3	family with sequence similarity 73, member A	837	1	0	1	0	1	0	0	1	1	hsa-miR-31-5p	-0.5	-0.5	0.31
AHCYL1	ENST00000369799.5	adenosylhomocysteinase-like 1	1279	1	1	0	0	1	0	0	1	0	hsa-miR-31-5p	-0.5	-0.5	0.63	2009, 2011
SPARC	ENST00000231061.4	secreted protein, acidic, cysteine-rich (osteonectin)	2467	1	1	0	0	0	0	0	0	0	hsa-miR-31-5p	-0.49	-0.5	0.18
KANK1	ENST00000382303.1	KN motif and ankyrin repeat domains 1	6	1	1	0	0	0	0	0	0	0	hsa-miR-31-5p	-0.49	-0.49	0.58	2007, 2009, 2011
DCBLD2	ENST00000326840.6	discoidin, CUB and LCCL domain containing 2	798	1	1	0	0	1	0	1	0	2	hsa-miR-31-5p	-0.48	-0.49	0.42	2007, 2009, 2011
FAM53B	ENST00000337318.3	family with sequence similarity 53, member B	27	1	0	1	0	3	0	1	2	3	hsa-miR-31-5p	-0.48	-0.48	0.48	2007, 2009, 2011
FLOT1	ENST00000376389.3	flotillin 1	809	1	0	0	1	1	0	0	1	0	hsa-miR-31-5p	-0.48	-0.48	0.24	2011
AP000695.1	ENST00000595927.1		5	1	0	1	0	1	0	1	0	0	hsa-miR-31-5p	-0.47	-0.47	0.39
LBH	ENST00000406087.1	limb bud and heart development	1956	1	0	1	0	1	0	1	0	0	hsa-miR-31-5p	-0.47	-0.48	0.29	2011
TMED10	ENST00000303575.4	transmembrane emp24-like trafficking protein 10 (yeast)	1753	1	1	0	0	0	0	0	0	0	hsa-miR-31-5p	-0.47	-0.47	0.53	2007, 2009, 2011
SEMA6D	ENST00000355997.3	sema domain, transmembrane domain (TM), and cytoplasmic domain, (semaphorin) 6D	179	2	1	0	1	0	0	0	0	2	hsa-miR-31-5p	-0.47	-0.49	0.46	2007, 2011
AMER1	ENST00000330258.3	APC membrane recruitment protein 1	11	1	1	0	0	2	1	1	0	2	hsa-miR-31-5p	-0.46	-0.46	0.44	2011
FAM60A	ENST00000539409.1	family with sequence similarity 60, member A	58	1	1	0	0	0	0	0	0	1	hsa-miR-31-5p	-0.46	-0.46	0.19	2009, 2011
SEPHS1	ENST00000545675.1	selenophosphate synthetase 1	281	2	1	1	0	1	0	0	1	0	hsa-miR-31-5p	-0.46	-0.65	0.51	2007, 2009, 2011
PAX5	ENST00000358127.4	paired box 5	5	1	0	1	0	2	0	1	1	3	hsa-miR-31-5p	-0.46	-0.46	0.4
RASA1	ENST00000456692.2	RAS p21 protein activator (GTPase activating protein) 1	1700	1	1	0	0	0	0	0	0	0	hsa-miR-31-5p	-0.46	-0.46	0.59	2007, 2009, 2011
HOMER1	ENST00000508576.1	homer homolog 1 (Drosophila)	394	1	1	0	0	0	0	0	0	0	hsa-miR-31-5p	-0.46	-0.46	0.55	2009, 2011
CD28	ENST00000324106.8	CD28 molecule	5	1	1	0	0	1	0	0	1	1	hsa-miR-31-5p	-0.46	-0.46	0.26	2007, 2009, 2011
GXYLT1	ENST00000398675.3	glucoside xylosyltransferase 1	126	1	1	0	0	1	0	1	0	1	hsa-miR-31-5p	-0.45	-0.46	0.65	2009, 2011
NDRG3	ENST00000373803.2	NDRG family member 3	960	1	1	0	0	0	0	0	0	0	hsa-miR-31-5p	-0.45	-0.46	0.54	2007, 2009, 2011
MMP16	ENST00000286614.6	matrix metallopeptidase 16 (membrane-inserted)	12	2	2	0	0	3	0	1	2	2	hsa-miR-31-5p	-0.45	-0.68	0.74	2007
RNF144A	ENST00000320892.6	ring finger protein 144A	124	1	0	1	0	1	1	0	0	0	hsa-miR-31-5p	-0.45	-0.46	0.32	2009, 2011
CREG1	ENST00000370509.4	cellular repressor of E1A-stimulated genes 1	318	1	1	0	0	0	0	0	0	0	hsa-miR-31-5p	-0.45	-0.52	0.3	2009, 2011
ISL1	ENST00000230658.7	ISL LIM homeobox 1	67	2	0	0	2	0	0	0	0	0	hsa-miR-31-5p	-0.45	-0.45	0.42	2007, 2009, 2011
TIFAB	ENST00000537858.1	TRAF-interacting protein with forkhead-associated domain, family member B	5	1	0	1	0	3	1	1	1	4	hsa-miR-31-5p	-0.45	-0.45	0.37
PRKAR2A	ENST00000265563.8	protein kinase, cAMP-dependent, regulatory, type II, alpha	583	1	1	0	0	1	0	1	0	0	hsa-miR-31-5p	-0.44	-0.46	0.56
PIK3C2A	ENST00000265970.7	phosphatidylinositol-4-phosphate 3-kinase, catalytic subunit type 2 alpha	280	1	0	1	0	1	1	0	0	0	hsa-miR-31-5p	-0.44	-0.6	0.35	2009, 2011
KCTD21	ENST00000340067.3	potassium channel tetramerization domain containing 21	90	1	1	0	0	0	0	0	0	0	hsa-miR-31-5p	-0.44	-0.44	0.34	2007, 2009, 2011
SGMS1	ENST00000361781.2	sphingomyelin synthase 1	100	2	0	1	1	0	0	0	0	0	hsa-miR-31-5p	-0.44	-0.45	0.47	2007, 2009
GCNT4	ENST00000322348.4	glucosaminyl (N-acetyl) transferase 4, core 2	19	2	0	1	1	1	0	1	0	1	hsa-miR-31-5p	-0.44	-0.55	0.61
CAMK2D	ENST00000296402.5	calcium/calmodulin-dependent protein kinase II delta	938	1	1	0	0	0	0	0	0	1	hsa-miR-31-5p	-0.44	-0.45	0.59	2007, 2009, 2011
VAPB	ENST00000395802.3	VAMP (vesicle-associated membrane protein)-associated protein B and C	391	1	0	1	0	1	0	0	1	1	hsa-miR-31-5p	-0.44	-0.47	0.48	2007, 2009, 2011
VEZT	ENST00000436874.1	vezatin, adherens junctions transmembrane protein	1054	1	1	0	0	1	1	0	0	0	hsa-miR-31-5p	-0.43	-0.68	0.4	2009, 2011
KRT80	ENST00000313234.5	keratin 80	617	1	1	0	0	1	0	1	0	2	hsa-miR-31-5p	-0.43	-0.43	0.52	2009, 2011
SLC1A2	ENST00000278379.3	solute carrier family 1 (glial high affinity glutamate transporter), member 2	5	2	2	0	0	2	0	1	1	0	hsa-miR-31-5p	-0.43	-0.43	0.35	2007, 2009, 2011
JMJD8	ENST00000412368.2	jumonji domain containing 8	164	1	1	0	0	1	0	0	1	0	hsa-miR-31-5p	-0.43	-0.51	< 0.1	2007
VPS26B	ENST00000281187.5	vacuolar protein sorting 26 homolog B (S. pombe)	1236	1	0	0	1	1	0	1	0	1	hsa-miR-31-5p	-0.43	-0.46	0.24	2007, 2009, 2011
NUMB	ENST00000554546.1	numb homolog (Drosophila)	2707	1	1	0	0	0	0	0	0	0	hsa-miR-31-5p	-0.42	-0.43	0.58	2007, 2009, 2011
KCNN3	ENST00000271915.4	potassium intermediate/small conductance calcium-activated channel, subfamily N, member 3	5	2	1	1	0	1	0	0	1	0	hsa-miR-31-5p	-0.42	-0.42	0.66	2011
MIXL1	ENST00000366810.5	Mix paired-like homeobox	16	1	1	0	0	0	0	0	0	1	hsa-miR-31-5p	-0.42	-0.42	0.16
OAS2	ENST00000392583.2	2'-5'-oligoadenylate synthetase 2, 69/71kDa	5	1	1	0	0	2	0	1	1	0	hsa-miR-31-5p	-0.42	-0.42	0.28	2011
KIAA1462	ENST00000375377.1	KIAA1462	360	1	0	0	1	2	0	1	1	0	hsa-miR-31-5p	-0.42	-0.42	0.24	2009, 2011
PCDH8	ENST00000377942.3	protocadherin 8	11	2	0	0	2	0	0	0	0	1	hsa-miR-31-5p	-0.42	-0.47	0.42	2007, 2011
APBB2	ENST00000295974.8	amyloid beta (A4) precursor protein-binding, family B, member 2	704	1	1	0	0	1	0	0	1	0	hsa-miR-31-5p	-0.42	-0.45	0.68	2007, 2009, 2011
IDE	ENST00000265986.6	insulin-degrading enzyme	446	1	0	1	0	2	1	1	0	1	hsa-miR-31-5p	-0.42	-0.87	0.42	2011
TMEM43	ENST00000306077.4	transmembrane protein 43	2575	1	1	0	0	1	1	0	0	1	hsa-miR-31-5p	-0.41	-0.57	0.31	2011
CACYBP	ENST00000367681.2	calcyclin binding protein	374	1	0	1	0	0	0	0	0	1	hsa-miR-31-5p	-0.41	-0.42	0.3
PXK	ENST00000463280.1	PX domain containing serine/threonine kinase	220	1	1	0	0	0	0	0	0	1	hsa-miR-31-5p	-0.41	-0.46	0.18
MAP4K5	ENST00000013125.4	mitogen-activated protein kinase kinase kinase kinase 5	634	1	1	0	0	0	0	0	0	0	hsa-miR-31-5p	-0.41	-0.41	0.54	2007, 2009, 2011
BMPER	ENST00000297161.2	BMP binding endothelial regulator	723	1	1	0	0	0	0	0	0	1	hsa-miR-31-5p	-0.41	-0.41	0.36
LATS2	ENST00000382592.4	large tumor suppressor kinase 2	464	1	1	0	0	0	0	0	0	0	hsa-miR-31-5p	-0.4	-0.4	0.52	2007, 2009, 2011
PTPLAD1	ENST00000261875.5	protein tyrosine phosphatase-like A domain containing 1	11697	1	1	0	0	0	0	0	0	0	hsa-miR-31-5p	-0.4	-0.4	0.24
STK40	ENST00000359297.2	serine/threonine kinase 40	214	2	2	0	0	1	0	1	0	2	hsa-miR-31-5p	-0.4	-0.44	0.82	2007, 2009, 2011
RNF183	ENST00000441031.3	ring finger protein 183	24	1	1	0	0	0	0	0	0	0	hsa-miR-31-5p	-0.4	-0.56	0.27	2009, 2011
PRELP	ENST00000343110.2	proline/arginine-rich end leucine-rich repeat protein	5	2	2	0	0	0	0	0	0	1	hsa-miR-31-5p	-0.4	-0.4	0.45	2011

## Sheet: miR-34-5p_449-5p.predicted_targ
Target gene	Representative transcript	Gene name	3P-seq tags + 5	Conserved sites total	Conserved 8mer sites	Conserved 7mer-m8 sites	Conserved 7mer-A1 sites	Poorly conserved sites total	Poorly conserved 8mer sites	Poorly conserved 7mer-m8 sites	Poorly conserved 7mer-A1 sites	6mer sites	Representative miRNA	Cumulative weighted context++ score	Total context++ score	Aggregate PCT	Previous TargetScan publication(s)
MDM4	ENST00000391947.2	Mdm4 p53 binding protein homolog (mouse)	443	4	3	0	1	3	2	0	1	1	hsa-miR-34c-5p	-2.38	-2.56	0.94	2011
HCN3	ENST00000368358.3	hyperpolarization activated cyclic nucleotide-gated potassium channel 3	41	4	4	0	0	2	1	0	1	0	hsa-miR-449b-5p	-1.57	-1.57	> 0.99	2011
FAM76A	ENST00000373954.6	family with sequence similarity 76, member A	173	3	2	0	1	0	0	0	0	0	hsa-miR-449b-5p	-1.47	-1.48	> 0.99	2007, 2009, 2011
SCN2B	ENST00000278947.5	sodium channel, voltage-gated, type II, beta subunit	5	3	2	0	1	1	0	0	1	1	hsa-miR-34c-5p	-1.29	-1.29	> 0.99	2005, 2007, 2009, 2011
SYT1	ENST00000457153.2	synaptotagmin I	13	4	1	2	1	0	0	0	0	2	hsa-miR-449b-5p	-1.24	-1.24	> 0.99	2005, 2007, 2009, 2011
FAM167A	ENST00000284486.4	family with sequence similarity 167, member A	85	1	1	0	0	3	3	0	0	1	hsa-miR-449b-5p	-1.23	-1.23	0.67	2005, 2007, 2009, 2011
RRAS	ENST00000246792.3	related RAS viral (r-ras) oncogene homolog	267	1	1	0	0	1	0	0	1	0	hsa-miR-34c-5p	-1.16	-1.16	0.88	2005, 2007, 2009, 2011
VAMP2	ENST00000404970.3	vesicle-associated membrane protein 2 (synaptobrevin 2)	1840	3	1	2	0	0	0	0	0	1	hsa-miR-34a-5p	-1.08	-1.11	0.98	2003, 2005, 2007, 2009, 2011
FUT9	ENST00000302103.5	fucosyltransferase 9 (alpha (1,3) fucosyltransferase)	5	3	1	1	1	3	0	2	1	0	hsa-miR-449b-5p	-1.08	-1.08	0.98	2007, 2009, 2011
MYCN	ENST00000281043.3	v-myc avian myelocytomatosis viral oncogene neuroblastoma derived homolog	73	2	1	1	0	0	0	0	0	0	hsa-miR-449b-5p	-1.01	-1.01	0.88	2009, 2011
SLC23A3	ENST00000396775.3	solute carrier family 23, member 3	9	1	0	1	0	3	0	3	0	0	hsa-miR-34a-5p	-0.97	-0.98	ORF
ANK3	ENST00000280772.2	ankyrin 3, node of Ranvier (ankyrin G)	74	2	0	1	1	1	1	0	0	0	hsa-miR-449b-5p	-0.97	-1.04	0.94	2005, 2007, 2009, 2011
SAMD12	ENST00000409003.4	sterile alpha motif domain containing 12	57	1	1	0	0	5	0	1	4	1	hsa-miR-34c-5p	-0.95	-0.95	0.93	2011
FOSL1	ENST00000532401.1	FOS-like antigen 1	276	1	1	0	0	1	1	0	0	0	hsa-miR-34c-5p	-0.9	-0.93	0.55	2009, 2011
FKBP1B	ENST00000380991.4	FK506 binding protein 1B, 12.6 kDa	232	1	0	1	0	1	0	1	0	0	hsa-miR-449a	-0.89	-0.91	0.49	2009, 2011
DLL1	ENST00000366756.3	delta-like 1 (Drosophila)	85	3	0	3	0	0	0	0	0	0	hsa-miR-449a	-0.88	-0.88	0.92	2005, 2007, 2009, 2011
PVRL1	ENST00000264025.3	poliovirus receptor-related 1 (herpesvirus entry mediator C)	50	3	1	2	0	4	0	3	1	0	hsa-miR-34a-5p	-0.85	-1.07	0.98	2007, 2009, 2011
FLOT2	ENST00000394906.2	flotillin 2	37	2	1	1	0	1	0	1	0	1	hsa-miR-34c-5p	-0.82	-0.82	0.89	2009, 2011
CDIP1	ENST00000564828.1	cell death-inducing p53 target 1	1857	1	1	0	0	1	0	0	1	2	hsa-miR-34c-5p	-0.8	-0.81	0.59	2009, 2011
E2F5	ENST00000418930.2	E2F transcription factor 5, p130-binding	10	1	1	0	0	1	0	0	1	1	hsa-miR-449b-5p	-0.79	-0.79	ORF	2009, 2011
TBCK	ENST00000273980.5	TBC1 domain containing kinase	20	2	2	0	0	2	0	0	2	1	hsa-miR-449b-5p	-0.77	-0.84	0.63	2011
TPD52	ENST00000379096.5	tumor protein D52	4585	1	1	0	0	1	0	0	1	1	hsa-miR-34c-5p	-0.77	-0.78	0.89	2005, 2007, 2009, 2011
TGIF2	ENST00000373874.2	TGFB-induced factor homeobox 2	192	1	1	0	0	1	1	0	0	1	hsa-miR-34c-5p	-0.76	-0.81	< 0.1	2005, 2007, 2009, 2011
KCNK3	ENST00000302909.3	potassium channel, subfamily K, member 3	19	2	1	1	0	2	0	2	0	2	hsa-miR-34a-5p	-0.76	-0.76	0.95	2011
TMED8	ENST00000216468.7	transmembrane emp24 protein transport domain containing 8	53	2	1	1	0	1	0	0	1	2	hsa-miR-34a-5p	-0.75	-0.76	0.97
LRRC55	ENST00000497933.1	leucine rich repeat containing 55	5	1	0	1	0	2	0	1	1	2	hsa-miR-34a-5p	-0.74	-0.74	0.67	2007, 2009, 2011
PER2	ENST00000254658.3	period circadian clock 2	106	1	1	0	0	5	1	2	2	2	hsa-miR-449b-5p	-0.73	-0.73	0.3
CPLX2	ENST00000359546.4	complexin 2	5	2	2	0	0	1	1	0	0	0	hsa-miR-34c-5p	-0.72	-0.72	0.99	2005, 2007, 2009, 2011
PNOC	ENST00000301908.3	prepronociceptin	13	1	1	0	0	0	0	0	0	0	hsa-miR-34c-5p	-0.72	-0.72	0.76	2005, 2007, 2009, 2011
SMIM15	ENST00000339020.3	small integral membrane protein 15	1037	1	1	0	0	0	0	0	0	0	hsa-miR-449b-5p	-0.71	-0.73	0.87	2007, 2009, 2011
IGSF1	ENST00000370900.1	immunoglobulin superfamily, member 1	416	1	1	0	0	1	0	1	0	0	hsa-miR-34c-5p	-0.71	-0.71	0.46	2009, 2011
CUEDC1	ENST00000577830.1	CUE domain containing 1	1243	2	2	0	0	0	0	0	0	1	hsa-miR-34c-5p	-0.7	-0.71	0.98	2007, 2009
ELMOD1	ENST00000265840.7	ELMO/CED-12 domain containing 1	24	1	0	1	0	1	0	1	0	1	hsa-miR-449a	-0.69	-0.69	0.73	2005, 2007, 2009, 2011
DGKH	ENST00000261491.5	diacylglycerol kinase, eta	46	1	0	1	0	6	0	3	3	1	hsa-miR-34c-5p	-0.69	-1.28	0.85
AREGB	ENST00000380846.3	amphiregulin B	5	1	1	0	0	0	0	0	0	0	hsa-miR-34c-5p	-0.69	-0.69	0.32
GABRA3	ENST00000370314.4	gamma-aminobutyric acid (GABA) A receptor, alpha 3	55	1	1	0	0	1	0	1	0	0	hsa-miR-34a-5p	-0.68	-0.68	0.83	2009, 2011
LMBR1L	ENST00000267102.8	limb development membrane protein 1-like	346	1	1	0	0	0	0	0	0	0	hsa-miR-449b-5p	-0.68	-0.68	0.47	2009, 2011
NUMBL	ENST00000252891.4	numb homolog (Drosophila)-like	323	2	1	1	0	0	0	0	0	0	hsa-miR-449b-5p	-0.68	-0.68	0.96	2003, 2005, 2007, 2009, 2011
NAV3	ENST00000228327.6	neuron navigator 3	277	3	1	1	1	0	0	0	0	0	hsa-miR-34c-5p	-0.68	-0.68	0.98	2005, 2007, 2009, 2011
FXYD2	ENST00000528014.1	FXYD domain containing ion transport regulator 2	35	1	1	0	0	0	0	0	0	0	hsa-miR-449b-5p	-0.68	-0.68	0.12
ATG4B	ENST00000405546.3	autophagy related 4B, cysteine peptidase	1444	1	1	0	0	0	0	0	0	1	hsa-miR-34c-5p	-0.68	-0.68	0.88	2007, 2009, 2011
MARCH8	ENST00000453424.2	membrane-associated ring finger (C3HC4) 8, E3 ubiquitin protein ligase	48	1	0	0	1	1	0	0	1	1	hsa-miR-449b-5p	-0.68	-0.68	0.66	2009, 2011
SATB2	ENST00000417098.1	SATB homeobox 2	820	2	1	1	0	0	0	0	0	0	hsa-miR-449b-5p	-0.68	-0.78	0.96	2005, 2007, 2009, 2011
ALDOA	ENST00000569798.1	aldolase A, fructose-bisphosphate	21644	1	1	0	0	0	0	0	0	0	hsa-miR-34c-5p	-0.67	-0.67	0.89	2005, 2007, 2009, 2011
DPYSL4	ENST00000338492.4	dihydropyrimidinase-like 4	248	2	1	1	0	0	0	0	0	0	hsa-miR-34a-5p	-0.67	-0.67	0.96	2005, 2007, 2009, 2011
SGSM2	ENST00000426855.2	small G protein signaling modulator 2	381	2	2	0	0	2	0	1	1	0	hsa-miR-34c-5p	-0.66	-1.11	0.96	2005, 2007, 2009, 2011
GMNC	ENST00000442080.1	geminin coiled-coil domain containing	19	1	1	0	0	0	0	0	0	0	hsa-miR-449b-5p	-0.66	-0.66	0.88	2011
LGR4	ENST00000379214.4	leucine-rich repeat containing G protein-coupled receptor 4	1387	1	1	0	0	1	0	1	0	0	hsa-miR-34c-5p	-0.66	-0.66	0.85	2005, 2007, 2009, 2011
HOXA13	ENST00000222753.4	homeobox A13	328	1	1	0	0	1	0	0	1	0	hsa-miR-449b-5p	-0.65	-0.68	0.54
PREB	ENST00000260643.2	prolactin regulatory element binding	889	1	1	0	0	1	0	1	0	0	hsa-miR-34c-5p	-0.65	-0.65	< 0.1	2011
BRINP1	ENST00000265922.3	bone morphogenetic protein/retinoic acid inducible neural-specific 1	5	1	1	0	0	0	0	0	0	0	hsa-miR-449b-5p	-0.65	-0.65	0.67	2005, 2007, 2009, 2011
AREG	ENST00000395748.3	amphiregulin	5	1	1	0	0	0	0	0	0	0	hsa-miR-34c-5p	-0.65	-0.65	ORF	2009, 2011
TMEM200B	ENST00000521452.1	transmembrane protein 200B	152	2	1	0	1	0	0	0	0	0	hsa-miR-34c-5p	-0.64	-0.64	0.86	2005, 2007, 2009, 2011
SURF4	ENST00000545297.1	surfeit 4	3667	1	0	0	1	1	0	1	0	0	hsa-miR-449b-5p	-0.64	-0.68	0.74	2009, 2011
ERGIC1	ENST00000393784.3	endoplasmic reticulum-golgi intermediate compartment (ERGIC) 1	4614	2	1	1	0	0	0	0	0	0	hsa-miR-449b-5p	-0.64	-0.64	0.78	2011
MET	ENST00000397752.3	met proto-oncogene	1155	2	0	2	0	0	0	0	0	0	hsa-miR-34a-5p	-0.63	-0.63	0.86	2011
XYLT1	ENST00000261381.6	xylosyltransferase I	159	1	0	1	0	4	1	1	2	3	hsa-miR-449b-5p	-0.63	-0.76	0.77	2005, 2007, 2009, 2011
ANKRD52	ENST00000267116.7	ankyrin repeat domain 52	2913	2	1	1	0	3	0	1	2	0	hsa-miR-34c-5p	-0.62	-0.62	0.97	2009, 2011
PEG10	ENST00000482108.1	paternally expressed 10	8778	3	0	1	2	0	0	0	0	2	hsa-miR-34c-5p	-0.62	-0.62	0.96	2009, 2011
MPP2	ENST00000377184.3	membrane protein, palmitoylated 2 (MAGUK p55 subfamily member 2)	78	2	1	1	0	1	0	1	0	0	hsa-miR-34a-5p	-0.62	-0.62	0.98	2005, 2007, 2009, 2011
LEF1	ENST00000265165.1	lymphoid enhancer-binding factor 1	104	1	1	0	0	0	0	0	0	0	hsa-miR-449b-5p	-0.61	-0.61	0.89	2005, 2007, 2009, 2011
VPS4A	ENST00000254950.11	vacuolar protein sorting 4 homolog A (S. cerevisiae)	430	1	0	1	0	3	0	3	0	0	hsa-miR-449a	-0.61	-0.65	0.7
FAM175B	ENST00000298492.5	family with sequence similarity 175, member B	525	1	1	0	0	0	0	0	0	2	hsa-miR-34c-5p	-0.6	-0.74	0.64	2011
ZDHHC16	ENST00000345745.5	zinc finger, DHHC-type containing 16	82	1	1	0	0	0	0	0	0	0	hsa-miR-34c-5p	-0.6	-0.6	0.88	2009, 2011
FGD6	ENST00000343958.4	FYVE, RhoGEF and PH domain containing 6	21	1	1	0	0	1	0	0	1	1	hsa-miR-449b-5p	-0.6	-0.63	0.88	2005, 2007, 2009, 2011
SPRN	ENST00000414069.2	shadow of prion protein homolog (zebrafish)	5	1	1	0	0	1	0	0	1	1	hsa-miR-449b-5p	-0.6	-0.6	0.71	2007, 2009, 2011
LRRC40	ENST00000370952.3	leucine rich repeat containing 40	88	1	1	0	0	0	0	0	0	0	hsa-miR-34c-5p	-0.6	-0.6	0.21	2009, 2011
NRIP3	ENST00000309166.3	nuclear receptor interacting protein 3	58	1	1	0	0	0	0	0	0	2	hsa-miR-34c-5p	-0.6	-0.6	0.87	2005, 2007, 2009, 2011
CCNE2	ENST00000520509.1	cyclin E2	76	1	1	0	0	0	0	0	0	0	hsa-miR-449b-5p	-0.59	-0.59	0.55	2005, 2007, 2009, 2011
GAS1	ENST00000298743.7	growth arrest-specific 1	2904	1	1	0	0	0	0	0	0	1	hsa-miR-34c-5p	-0.59	-0.59	0.89	2009, 2011
EVI5L	ENST00000270530.4	ecotropic viral integration site 5-like	15	2	0	2	0	0	0	0	0	0	hsa-miR-34a-5p	-0.59	-0.59	0.92	2005, 2007, 2009, 2011
NAV1	ENST00000295624.6	neuron navigator 1	702	3	1	2	0	1	0	1	0	1	hsa-miR-34c-5p	-0.59	-0.6	0.99	2005, 2007, 2009, 2011
TMEM246	ENST00000374847.1	transmembrane protein 246	367	2	0	1	1	0	0	0	0	0	hsa-miR-34a-5p	-0.59	-0.59	0.89	2009, 2011
ORAI3	ENST00000318663.4	ORAI calcium release-activated calcium modulator 3	565	2	0	2	0	0	0	0	0	0	hsa-miR-34a-5p	-0.59	-0.59	0.82	2009, 2011
RAB43	ENST00000476465.1	RAB43, member RAS oncogene family	5	1	0	1	0	3	0	3	0	2	hsa-miR-34a-5p	-0.58	-0.83	0.76	2005, 2007, 2009
LIMD2	ENST00000259006.3	LIM domain containing 2	90	1	1	0	0	1	1	0	0	2	hsa-miR-34c-5p	-0.58	-1.04	0.89	2007, 2009, 2011
HSPA1B	ENST00000375650.3	heat shock 70kDa protein 1B	488	1	1	0	0	0	0	0	0	0	hsa-miR-449b-5p	-0.58	-0.65	0.87	2011
GNAO1	ENST00000262493.6	guanine nucleotide binding protein (G protein), alpha activating activity polypeptide O	8	1	1	0	0	0	0	0	0	0	hsa-miR-34c-5p	-0.58	-0.58	0.88	2011
CALCR	ENST00000359558.2	calcitonin receptor	5	2	0	1	1	0	0	0	0	0	hsa-miR-449b-5p	-0.58	-0.58	0.76	2005, 2007, 2009, 2011
FUT8	ENST00000360689.5	fucosyltransferase 8 (alpha (1,6) fucosyltransferase)	64	1	1	0	0	0	0	0	0	0	hsa-miR-449b-5p	-0.58	-0.58	0.89	2005, 2007, 2009, 2011
RCAN1	ENST00000482533.1	regulator of calcineurin 1	715	1	1	0	0	1	1	0	0	1	hsa-miR-34c-5p	-0.58	-0.71	0.88	2009, 2011
PPP2R3A	ENST00000264977.3	protein phosphatase 2, regulatory subunit B'', alpha	32	1	1	0	0	1	0	0	1	0	hsa-miR-449b-5p	-0.58	-0.58	0.28	2005, 2007, 2009, 2011
RPS6KL1	ENST00000555647.1	ribosomal protein S6 kinase-like 1	9	2	1	1	0	0	0	0	0	0	hsa-miR-34c-5p	-0.57	-0.57	0.63	2011
DNAH10OS	ENST00000514254.2	dynein, axonemal, heavy chain 10 opposite strand	89	1	0	1	0	2	1	1	0	0	hsa-miR-34a-5p	-0.57	-0.59	< 0.1
FAM117B	ENST00000392238.2	family with sequence similarity 117, member B	245	1	1	0	0	1	0	0	1	0	hsa-miR-449b-5p	-0.57	-0.59	0.66	2009, 2011
SLC30A3	ENST00000233535.4	solute carrier family 30 (zinc transporter), member 3	5	1	1	0	0	0	0	0	0	0	hsa-miR-34c-5p	-0.56	-0.56	0.82	2005, 2007, 2009, 2011
PLA2G15	ENST00000566188.1	phospholipase A2, group XV	2670	2	1	1	0	0	0	0	0	0	hsa-miR-34a-5p	-0.56	-0.56	0.11	2009, 2011
STX1A	ENST00000395156.3	syntaxin 1A (brain)	82	1	1	0	0	1	0	0	1	0	hsa-miR-34c-5p	-0.56	-0.56	0.44	2009, 2011
TMEM184B	ENST00000361906.3	transmembrane protein 184B	1362	1	0	1	0	2	0	1	1	0	hsa-miR-34a-5p	-0.56	-0.56	0.8	2005, 2007, 2011
ZNF281	ENST00000294740.3	zinc finger protein 281	595	1	1	0	0	0	0	0	0	0	hsa-miR-449b-5p	-0.56	-0.56	0.89	2005, 2007, 2009, 2011
TMUB2	ENST00000590235.1	transmembrane and ubiquitin-like domain containing 2	1043	1	1	0	0	0	0	0	0	0	hsa-miR-34c-5p	-0.55	-0.55	ORF
TSPAN18	ENST00000340160.3	tetraspanin 18	332	1	0	1	0	1	0	1	0	4	hsa-miR-34a-5p	-0.55	-0.56	0.67	2011
KLF4	ENST00000374672.4	Kruppel-like factor 4 (gut)	22	1	1	0	0	0	0	0	0	0	hsa-miR-449b-5p	-0.55	-0.55	0.34	2005, 2007
VPS37B	ENST00000267202.2	vacuolar protein sorting 37 homolog B (S. cerevisiae)	261	1	1	0	0	2	0	2	0	0	hsa-miR-34a-5p	-0.55	-0.55	0.15	2009, 2011
AMER1	ENST00000330258.3	APC membrane recruitment protein 1	11	1	0	1	0	3	1	2	0	2	hsa-miR-449a	-0.55	-0.64	0.51	2007, 2009, 2011
PDGFRA	ENST00000257290.5	platelet-derived growth factor receptor, alpha polypeptide	39	2	0	1	1	0	0	0	0	1	hsa-miR-34c-5p	-0.54	-0.54	0.95	2011
TTC19	ENST00000261647.5	tetratricopeptide repeat domain 19	64	1	1	0	0	0	0	0	0	0	hsa-miR-34c-5p	-0.54	-0.54	0.34	2005, 2007, 2009, 2011
MAP3K7CL	ENST00000286791.5	MAP3K7 C-terminal like	87	1	1	0	0	0	0	0	0	1	hsa-miR-449b-5p	-0.54	-0.54	< 0.1
SERPINF2	ENST00000382061.4	serpin peptidase inhibitor, clade F (alpha-2 antiplasmin, pigment epithelium derived factor), member 2	2334	1	1	0	0	0	0	0	0	0	hsa-miR-449b-5p	-0.54	-0.54	0.83	2009, 2011
CA7	ENST00000394069.3	carbonic anhydrase VII	5	1	1	0	0	0	0	0	0	0	hsa-miR-34c-5p	-0.54	-0.54	0.76	2005, 2007, 2009, 2011
GRIN2B	ENST00000609686.1	glutamate receptor, ionotropic, N-methyl D-aspartate 2B	5	1	0	1	0	1	0	0	1	1	hsa-miR-34c-5p	-0.54	-0.54	0.67
HTR2C	ENST00000371950.3	5-hydroxytryptamine (serotonin) receptor 2C, G protein-coupled	5	1	1	0	0	0	0	0	0	1	hsa-miR-449b-5p	-0.54	-0.54	0.83	2005, 2007, 2009, 2011
MYADM	ENST00000391770.4	myeloid-associated differentiation marker	3436	1	0	1	0	1	0	1	0	0	hsa-miR-449a	-0.54	-0.54	0.84	2009, 2011
LZTS3	ENST00000329152.3	Homo sapiens leucine zipper, putative tumor suppressor family member 3 (LZTS3), transcript variant 2, mRNA.	78	1	0	1	0	2	0	2	0	0	hsa-miR-34a-5p	-0.53	-0.53	0.8	2005, 2007, 2009, 2011
ESYT3	ENST00000389567.4	extended synaptotagmin-like protein 3	17	1	1	0	0	2	1	0	1	0	hsa-miR-34c-5p	-0.53	-1.07	0.13	2011
RTN4RL1	ENST00000331238.6	reticulon 4 receptor-like 1	82	1	1	0	0	0	0	0	0	0	hsa-miR-34c-5p	-0.53	-0.53	0.87	2005, 2007, 2009, 2011
AXL	ENST00000301178.4	AXL receptor tyrosine kinase	976	1	1	0	0	0	0	0	0	0	hsa-miR-34c-5p	-0.52	-0.52	0.88	2005, 2007, 2009, 2011
ASIC2	ENST00000225823.2	acid-sensing (proton-gated) ion channel 2	5	1	1	0	0	0	0	0	0	0	hsa-miR-449b-5p	-0.52	-0.52	0.78	2005, 2007, 2009, 2011
BMP3	ENST00000282701.2	bone morphogenetic protein 3	36	1	1	0	0	1	0	0	1	0	hsa-miR-34c-5p	-0.52	-0.57	0.89	2009, 2011
DGKZ	ENST00000343674.6	diacylglycerol kinase, zeta	65	1	1	0	0	0	0	0	0	0	hsa-miR-34c-5p	-0.52	-0.52	0.81	2005, 2007, 2009, 2011
C9orf69	ENST00000561457.1	chromosome 9 open reading frame 69	134	1	1	0	0	1	0	1	0	1	hsa-miR-449b-5p	-0.52	-0.52	0.84	2009, 2011
NOTCH1	ENST00000277541.6	notch 1	88	1	0	1	0	1	0	1	0	0	hsa-miR-449a	-0.52	-0.61	0.84	2003, 2005, 2007, 2009, 2011
HNF4A	ENST00000316099.4	hepatocyte nuclear factor 4, alpha	915	2	0	2	0	1	1	0	0	1	hsa-miR-449b-5p	-0.51	-0.67	0.89
SGPP1	ENST00000247225.6	sphingosine-1-phosphate phosphatase 1	1340	1	1	0	0	0	0	0	0	1	hsa-miR-449b-5p	-0.51	-0.51	0.29	2005, 2007, 2011
PLAG1	ENST00000316981.3	pleiomorphic adenoma gene 1	58	1	1	0	0	0	0	0	0	0	hsa-miR-34c-5p	-0.51	-0.51	0.86	2009, 2011
TUSC5	ENST00000333813.3	tumor suppressor candidate 5	5	1	0	0	1	1	0	1	0	1	hsa-miR-34a-5p	-0.51	-0.51	0.73	2009, 2011
RTTN	ENST00000454359.1	rotatin	288	1	1	0	0	1	0	0	1	1	hsa-miR-34c-5p	-0.51	-0.51	ORF
ZNF282	ENST00000479907.1	zinc finger protein 282	3014	1	0	1	0	1	0	0	1	1	hsa-miR-34a-5p	-0.51	-0.51	0.55	2005, 2007, 2011
RSPO4	ENST00000217260.4	R-spondin 4	5	1	0	1	0	1	0	1	0	0	hsa-miR-34a-5p	-0.51	-0.51	0.54	2009, 2011
MAP2K1	ENST00000307102.5	mitogen-activated protein kinase kinase 1	8	1	1	0	0	0	0	0	0	0	hsa-miR-34c-5p	-0.51	-0.51	0.89	2011
GCH1	ENST00000491895.2	GTP cyclohydrolase 1	502	1	1	0	0	1	0	0	1	0	hsa-miR-34c-5p	-0.51	-0.53	0.46	2011
ZCCHC17	ENST00000344147.5	zinc finger, CCHC domain containing 17	100	1	1	0	0	1	0	1	0	0	hsa-miR-34a-5p	-0.51	-0.72	0.87	2007, 2009, 2011
VAT1	ENST00000355653.3	vesicle amine transport 1	2844	1	1	0	0	0	0	0	0	1	hsa-miR-449b-5p	-0.51	-0.51	0.82	2005, 2007, 2009, 2011
RALGPS2	ENST00000367635.3	Ral GEF with PH domain and SH3 binding motif 2	201	2	0	1	1	0	0	0	0	0	hsa-miR-449b-5p	-0.5	-0.5	0.93	2011
DMWD	ENST00000377735.3	dystrophia myotonica, WD repeat containing	229	1	1	0	0	0	0	0	0	1	hsa-miR-449b-5p	-0.5	-0.52	0.87	2009, 2011
TSN	ENST00000536142.1	translin	886	1	1	0	0	1	1	0	0	0	hsa-miR-34c-5p	-0.5	-0.98	0.85	2009, 2011
CAPN6	ENST00000324068.1	calpain 6	5	1	0	1	0	1	1	0	0	0	hsa-miR-449b-5p	-0.5	-0.5	0.45	2005, 2007, 2011
ARHGAP19-SLIT1	ENST00000453547.2	ARHGAP19-SLIT1 readthrough (NMD candidate)	15	3	1	0	2	3	1	0	2	1	hsa-miR-34c-5p	-0.5	-0.5	ORF
DHRS13	ENST00000378895.4	dehydrogenase/reductase (SDR family) member 13	596	1	1	0	0	0	0	0	0	1	hsa-miR-449b-5p	-0.49	-0.49	0.53	2011
PEA15	ENST00000360472.4	phosphoprotein enriched in astrocytes 15	5239	1	1	0	0	0	0	0	0	0	hsa-miR-449b-5p	-0.49	-0.58	0.88	2007, 2009, 2011
FOXJ2	ENST00000162391.3	forkhead box J2	9	1	0	1	0	1	1	0	0	0	hsa-miR-34a-5p	-0.49	-0.49	0.65	2005, 2007, 2009, 2011
ZNF304	ENST00000391705.3	zinc finger protein 304	194	1	1	0	0	1	0	0	1	0	hsa-miR-34c-5p	-0.49	-0.49	0.56	2011
GALNT7	ENST00000265000.4	UDP-N-acetyl-alpha-D-galactosamine:polypeptide N-acetylgalactosaminyltransferase 7 (GalNAc-T7)	953	1	1	0	0	1	0	0	1	0	hsa-miR-449b-5p	-0.49	-0.49	0.87	2005, 2007, 2009, 2011
TMEM126B	ENST00000534341.1	transmembrane protein 126B	529	1	1	0	0	0	0	0	0	0	hsa-miR-34c-5p	-0.49	-0.49	ORF
ISY1-RAB43	ENST00000418265.1	ISY1-RAB43 readthrough	5	1	0	1	0	3	0	3	0	2	hsa-miR-34a-5p	-0.48	-0.49	0.74
SHISA7	ENST00000376325.4	shisa family member 7	5	2	0	2	0	1	0	1	0	1	hsa-miR-34a-5p	-0.48	-0.48	0.86	2011
KCND3	ENST00000369697.1	potassium voltage-gated channel, Shal-related subfamily, member 3	23	1	1	0	0	2	0	2	0	0	hsa-miR-34c-5p	-0.48	-0.48	0.72
DDX17	ENST00000396821.3	DEAD (Asp-Glu-Ala-Asp) box helicase 17	2204	1	1	0	0	0	0	0	0	0	hsa-miR-34c-5p	-0.48	-0.49	0.84	2005, 2007, 2009, 2011
DNAJC24	ENST00000465995.1	DnaJ (Hsp40) homolog, subfamily C, member 24	424	1	1	0	0	0	0	0	0	0	hsa-miR-34c-5p	-0.48	-0.6	0.23	2009, 2011
SNTB2	ENST00000336278.4	syntrophin, beta 2 (dystrophin-associated protein A1, 59kDa, basic component 2)	254	1	1	0	0	1	0	0	1	0	hsa-miR-449b-5p	-0.48	-0.58	0.87	2009, 2011
RAP1GDS1	ENST00000408927.3	RAP1, GTP-GDP dissociation stimulator 1	970	1	1	0	0	1	0	0	1	0	hsa-miR-34c-5p	-0.48	-0.71	0.87	2009, 2011
LINC00998	ENST00000397764.3	long intergenic non-protein coding RNA 998	506	1	0	1	0	1	0	0	1	0	hsa-miR-34c-5p	-0.48	-0.7	0.49
LDHA	ENST00000227157.4	lactate dehydrogenase A	375	1	1	0	0	0	0	0	0	0	hsa-miR-34c-5p	-0.48	-0.49	0.79	2005, 2007, 2009, 2011
LPAR2	ENST00000586703.1	lysophosphatidic acid receptor 2	45	1	1	0	0	3	0	3	0	0	hsa-miR-34a-5p	-0.48	-0.83	0.14
ZDHHC17	ENST00000426126.2	zinc finger, DHHC-type containing 17	117	1	1	0	0	0	0	0	0	0	hsa-miR-449b-5p	-0.47	-0.47	0.66	2005, 2007, 2009, 2011
ROCK1	ENST00000399799.2	Rho-associated, coiled-coil containing protein kinase 1	7	1	0	0	1	2	0	1	1	0	hsa-miR-449b-5p	-0.47	-0.47	0.79	2007, 2011
E2F3	ENST00000346618.3	E2F transcription factor 3	91	1	1	0	0	0	0	0	0	0	hsa-miR-34c-5p	-0.47	-0.47	0.89	2005, 2007, 2009, 2011
GREM2	ENST00000318160.4	gremlin 2, DAN family BMP antagonist	631	1	1	0	0	0	0	0	0	0	hsa-miR-34c-5p	-0.47	-0.48	0.38	2005, 2007, 2009, 2011
DIXDC1	ENST00000440460.2	DIX domain containing 1	307	1	1	0	0	0	0	0	0	1	hsa-miR-449b-5p	-0.47	-0.47	0.87	2005, 2007, 2009, 2011
NETO1	ENST00000327305.6	neuropilin (NRP) and tolloid (TLL)-like 1	5	1	0	1	0	0	0	0	0	0	hsa-miR-449a	-0.46	-0.47	0.8	2011
RDH11	ENST00000381346.4	retinol dehydrogenase 11 (all-trans/9-cis/11-cis)	1177	1	0	0	1	1	0	0	1	0	hsa-miR-449b-5p	-0.46	-0.46	0.61	2005, 2007, 2009
BCL2L13	ENST00000418951.2	BCL2-like 13 (apoptosis facilitator)	741	1	1	0	0	0	0	0	0	0	hsa-miR-449b-5p	-0.46	-0.46	ORF
CORO1C	ENST00000261401.3	coronin, actin binding protein, 1C	1970	1	1	0	0	0	0	0	0	0	hsa-miR-449b-5p	-0.46	-0.46	0.87	2005, 2007, 2009, 2011
MAPT	ENST00000344290.5	microtubule-associated protein tau	11	1	0	1	0	2	1	0	1	1	hsa-miR-34c-5p	-0.45	-0.45	0.73	2011
INA	ENST00000369849.4	internexin neuronal intermediate filament protein, alpha	46	1	1	0	0	0	0	0	0	0	hsa-miR-449b-5p	-0.45	-0.5	0.85	2009, 2011
STRN3	ENST00000355683.5	striatin, calmodulin binding protein 3	697	1	1	0	0	0	0	0	0	0	hsa-miR-34c-5p	-0.45	-0.45	0.89	2009, 2011
NOS1AP	ENST00000361897.5	nitric oxide synthase 1 (neuronal) adaptor protein	5	1	1	0	0	2	0	1	1	0	hsa-miR-34a-5p	-0.45	-0.45	0.88	2011
OSGIN2	ENST00000451899.2	oxidative stress induced growth inhibitor family member 2	662	1	1	0	0	0	0	0	0	0	hsa-miR-34c-5p	-0.45	-0.47	0.49	2007, 2009, 2011
PEAK1	ENST00000312493.4	pseudopodium-enriched atypical kinase 1	209	1	0	1	0	2	0	1	1	1	hsa-miR-34c-5p	-0.45	-0.45	0.49
POGZ	ENST00000392723.1	pogo transposable element with ZNF domain	170	1	1	0	0	0	0	0	0	0	hsa-miR-34c-5p	-0.45	-0.54	0.89	2005, 2007, 2009, 2011
CALN1	ENST00000329008.5	calneuron 1	5	1	0	0	1	1	0	0	1	3	hsa-miR-34c-5p	-0.45	-0.45	0.74	2009, 2011
DCP1A	ENST00000607628.1	decapping mRNA 1A	87	1	0	1	0	1	0	0	1	0	hsa-miR-34c-5p	-0.45	-0.47	0.75	2011
ONECUT2	ENST00000491143.2	one cut homeobox 2	847	1	0	0	1	3	0	0	3	0	hsa-miR-34c-5p	-0.45	-0.51	0.73	2007, 2009, 2011
GNAQ	ENST00000286548.4	guanine nucleotide binding protein (G protein), q polypeptide	47	1	0	0	1	1	0	1	0	1	hsa-miR-449b-5p	-0.45	-0.48	0.59
FAM73B	ENST00000277475.5	family with sequence similarity 73, member B	651	1	0	1	0	1	0	1	0	1	hsa-miR-449a	-0.45	-0.45	0.62	2009, 2011
UBP1	ENST00000283629.3	upstream binding protein 1 (LBP-1a)	1418	1	1	0	0	1	1	0	0	1	hsa-miR-34c-5p	-0.45	-0.62	0.89	2005, 2007, 2009, 2011
PRRG3	ENST00000370353.3	proline rich Gla (G-carboxyglutamic acid) 3 (transmembrane)	5	1	1	0	0	1	0	1	0	0	hsa-miR-449b-5p	-0.44	-0.44	0.16
ACBD3	ENST00000366812.5	acyl-CoA binding domain containing 3	828	1	1	0	0	0	0	0	0	0	hsa-miR-449b-5p	-0.44	-0.46	0.82	2007, 2009, 2011
NDST1	ENST00000261797.6	N-deacetylase/N-sulfotransferase (heparan glucosaminyl) 1	13660	3	0	2	1	2	0	1	1	1	hsa-miR-34c-5p	-0.44	-0.44	0.96	2007, 2009, 2011
CR2	ENST00000367058.3	complement component (3d/Epstein Barr virus) receptor 2	9	1	1	0	0	0	0	0	0	0	hsa-miR-34c-5p	-0.44	-0.44	0.18	2011
DNAJC16	ENST00000375847.3	DnaJ (Hsp40) homolog, subfamily C, member 16	366	1	1	0	0	1	1	0	0	0	hsa-miR-34c-5p	-0.44	-0.5	0.68	2007, 2009, 2011
RGS17	ENST00000367225.2	regulator of G-protein signaling 17	11	1	1	0	0	0	0	0	0	0	hsa-miR-34c-5p	-0.44	-0.44	0.89	2005, 2007, 2009, 2011
FOXP1	ENST00000318789.4	forkhead box P1	264	2	0	2	0	0	0	0	0	0	hsa-miR-34a-5p	-0.44	-0.64	0.89	2005, 2007, 2009, 2011
C3orf58	ENST00000441925.2	chromosome 3 open reading frame 58	118	1	1	0	0	0	0	0	0	0	hsa-miR-34c-5p	-0.44	-0.44	0.71	2009, 2011
PHF15	ENST00000402835.1	PHD finger protein 15	387	1	0	0	1	2	1	0	1	2	hsa-miR-34c-5p	-0.44	-0.51	0.75	2005, 2007, 2009, 2011
SEPT3	ENST00000396425.3	septin 3	241	1	0	1	0	2	0	2	0	1	hsa-miR-34a-5p	-0.43	-0.43	0.62	2005, 2007, 2009, 2011
BNC2	ENST00000380672.4	basonuclin 2	770	2	0	0	2	1	0	1	0	1	hsa-miR-449b-5p	-0.43	-0.48	0.92	2005, 2007, 2009, 2011
ADAM10	ENST00000260408.3	ADAM metallopeptidase domain 10	385	1	0	0	1	1	0	1	0	0	hsa-miR-449b-5p	-0.43	-0.45	0.7
VTI1B	ENST00000554659.1	vesicle transport through interaction with t-SNAREs 1B	264	1	0	0	1	2	1	0	1	2	hsa-miR-34c-5p	-0.43	-0.82	< 0.1
HNRNPA1	ENST00000546500.1	heterogeneous nuclear ribonucleoprotein A1	2079	1	1	0	0	0	0	0	0	0	hsa-miR-34c-5p	-0.43	-0.45	0.31
SIDT1	ENST00000264852.4	SID1 transmembrane family, member 1	5	1	1	0	0	0	0	0	0	0	hsa-miR-34c-5p	-0.43	-0.43	0.88	2005, 2007, 2009, 2011
CTDSPL	ENST00000443503.2	CTD (carboxy-terminal domain, RNA polymerase II, polypeptide A) small phosphatase-like	372	1	0	0	1	1	0	1	0	1	hsa-miR-449b-5p	-0.43	-0.51	0.64	2011
CACNB3	ENST00000301050.2	calcium channel, voltage-dependent, beta 3 subunit	41	1	1	0	0	0	0	0	0	0	hsa-miR-34c-5p	-0.43	-0.43	0.54	2005, 2007, 2009, 2011
NCEH1	ENST00000475381.1	neutral cholesterol ester hydrolase 1	1779	1	1	0	0	0	0	0	0	1	hsa-miR-449b-5p	-0.43	-0.43	0.79	2005, 2007, 2009, 2011
ARHGAP1	ENST00000311956.4	Rho GTPase activating protein 1	2229	1	0	1	0	0	0	0	0	3	hsa-miR-449a	-0.42	-0.42	0.77	2005, 2007, 2009, 2011
WASF1	ENST00000392587.2	WAS protein family, member 1	55	1	0	1	0	0	0	0	0	0	hsa-miR-34a-5p	-0.42	-0.42	0.6	2005, 2007, 2011
AP3S2	ENST00000336418.4	adaptor-related protein complex 3, sigma 2 subunit	985	1	1	0	0	2	1	1	0	0	hsa-miR-34c-5p	-0.42	-0.75	0.32
RIC8B	ENST00000392837.4	RIC8 guanine nucleotide exchange factor B	49	1	0	1	0	0	0	0	0	0	hsa-miR-34a-5p	-0.42	-0.42	0.66	2007, 2009, 2011
CTNND2	ENST00000304623.8	catenin (cadherin-associated protein), delta 2	25	1	0	1	0	0	0	0	0	0	hsa-miR-34a-5p	-0.42	-0.42	0.74	2005, 2007, 2009, 2011
TRANK1	ENST00000428977.2	tetratricopeptide repeat and ankyrin repeat containing 1	140	1	1	0	0	0	0	0	0	1	hsa-miR-34c-5p	-0.42	-0.42	0.38	2009, 2011
RRAGC	ENST00000373001.3	Ras-related GTP binding C	1062	1	0	1	0	0	0	0	0	0	hsa-miR-34a-5p	-0.42	-0.42	0.79
CHST12	ENST00000258711.6	carbohydrate (chondroitin 4) sulfotransferase 12	6204	1	0	1	0	1	0	1	0	0	hsa-miR-449a	-0.42	-0.47	0.49	2009, 2011
STK38L	ENST00000389032.3	serine/threonine kinase 38 like	705	1	0	1	0	1*	0	0	0	1	hsa-miR-449a	-0.41	-0.47	0.76	2009, 2011
KIAA1217	ENST00000396445.1	KIAA1217	320	1	1	0	0	0	0	0	0	1	hsa-miR-34c-5p	-0.41	-0.52	0.84	2005, 2007, 2009, 2011
SNX15	ENST00000377244.3	sorting nexin 15	341	1	1	0	0	0	0	0	0	0	hsa-miR-34c-5p	-0.41	-0.41	0.89	2005, 2007, 2009, 2011
EML5	ENST00000554922.1	echinoderm microtubule associated protein like 5	60	1	1	0	0	0	0	0	0	0	hsa-miR-449b-5p	-0.41	-0.41	0.89	2005, 2007, 2009, 2011
LIN54	ENST00000395282.2	lin-54 homolog (C. elegans)	228	1	1	0	0	1	0	0	1	0	hsa-miR-449b-5p	-0.41	-0.41	ORF
KIAA1210	ENST00000402510.2	KIAA1210	5	1	1	0	0	1	0	1	0	1	hsa-miR-449b-5p	-0.41	-0.41	0.69	2009, 2011
AL117190.3	ENST00000599197.1	Esophagus cancer-related gene-2 interaction susceptibility protein; Uncharacterized protein	30	1	0	1	0	1	0	1	0	0	hsa-miR-34a-5p	-0.41	-0.45	0.73
ARHGAP26	ENST00000378004.3	Rho GTPase activating protein 26	131	1	1	0	0	0	0	0	0	0	hsa-miR-34c-5p	-0.41	-0.41	0.88	2005, 2007, 2009, 2011
SLC25A27	ENST00000371347.5	solute carrier family 25, member 27	85	1	1	0	0	1	0	0	1	0	hsa-miR-449b-5p	-0.41	-0.71	0.87	2007, 2009, 2011
ARHGAP36	ENST00000370922.1	Rho GTPase activating protein 36	5	1	1	0	0	0	0	0	0	0	hsa-miR-449b-5p	-0.41	-0.41	0.7	2009, 2011
CDK6	ENST00000265734.4	cyclin-dependent kinase 6	1116	1	0	1	0	2	0	1	1	0	hsa-miR-449b-5p	-0.41	-0.44	0.82	2007, 2009, 2011
SDK2	ENST00000392650.3	sidekick cell adhesion molecule 2	8	1	0	1	0	4	2	2	0	1	hsa-miR-449a	-0.41	-0.41	0.79	2011
GPR22	ENST00000304402.4	G protein-coupled receptor 22	5	1	0	0	1	0	0	0	0	0	hsa-miR-449b-5p	-0.41	-0.41	0.75	2007, 2009, 2011
CBFA2T3	ENST00000327483.5	core-binding factor, runt domain, alpha subunit 2; translocated to, 3	7	1	1	0	0	0	0	0	0	2	hsa-miR-34c-5p	-0.4	-0.61	0.89	2005, 2007, 2009, 2011
NOTCH2	ENST00000256646.2	notch 2	734	1	0	1	0	0	0	0	0	2	hsa-miR-449a	-0.4	-0.53	0.73	2005, 2007, 2009, 2011
ATP5S	ENST00000245448.6	ATP synthase, H+ transporting, mitochondrial Fo complex, subunit s (factor B)	310	1	0	1	0	0	0	0	0	2	hsa-miR-449a	-0.4	-0.54	< 0.1
PACS1	ENST00000320580.4	phosphofurin acidic cluster sorting protein 1	87	2	2	0	0	0	0	0	0	1	hsa-miR-34c-5p	-0.4	-0.4	0.99	2005, 2007, 2009, 2011
ATMIN	ENST00000299575.4	ATM interactor	129	1	0	1	0	0	0	0	0	0	hsa-miR-34a-5p	-0.4	-0.41	0.72	2009, 2011
RPS6KA4	ENST00000528057.1	ribosomal protein S6 kinase, 90kDa, polypeptide 4	1763	1	0	1	0	1	0	1	0	0	hsa-miR-34a-5p	-0.4	-0.4	0.64	2005, 2007, 2009, 2011
KIAA1462	ENST00000375377.1	KIAA1462	360	1	1	0	0	0	0	0	0	0	hsa-miR-449b-5p	-0.4	-0.4	0.84	2009, 2011
ORMDL3	ENST00000304046.2	ORM1-like 3 (S. cerevisiae)	82	1	1	0	0	0	0	0	0	0	hsa-miR-34c-5p	-0.4	-0.4	0.24	2009, 2011
SPRY1	ENST00000394339.2	sprouty homolog 1, antagonist of FGF signaling (Drosophila)	150	1	0	1	0	1	0	0	1	0	hsa-miR-34c-5p	-0.4	-0.48	0.64
CCDC135	ENST00000394337.4	coiled-coil domain containing 135	11	1	1	0	0	0	0	0	0	0	hsa-miR-34c-5p	-0.4	-0.4	0.4	2009, 2011
LMAN2L	ENST00000264963.4	lectin, mannose-binding 2-like	355	1	0	1	0	0	0	0	0	1	hsa-miR-34a-5p	-0.4	-0.43	0.59	2005, 2007, 2011
FRK	ENST00000606080.1	fyn-related kinase	37	1	0	1	0	1	0	0	1	4	hsa-miR-449b-5p	-0.4	-0.5	0.73
TMEM251	ENST00000415050.2	transmembrane protein 251	14	1	0	0	1	1	0	1	0	0	hsa-miR-449b-5p	-0.4	-0.57	0.67
YY1	ENST00000262238.4	YY1 transcription factor	1803	1	0	0	1	1	0	0	1	1	hsa-miR-449b-5p	-0.4	-0.49	0.88	2005, 2007, 2009, 2011
TMCC3	ENST00000261226.4	transmembrane and coiled-coil domain family 3	70	1	0	1	0	1	0	0	1	1	hsa-miR-449b-5p	-0.4	-0.47	0.72	2005, 2007, 2009, 2011
ADO	ENST00000373783.1	2-aminoethanethiol (cysteamine) dioxygenase	686	1	1	0	0	0	0	0	0	0	hsa-miR-34c-5p	-0.4	-0.4	0.86	2009, 2011
TMEM25	ENST00000411589.2	transmembrane protein 25	767	1	1	0	0	0	0	0	0	1	hsa-miR-34c-5p	-0.4	-0.4	0.12

## Sheet: miR-99-5p_100-5p.predicted_targ
Target gene	Representative transcript	Gene name	3P-seq tags + 5	Conserved sites total	Conserved 8mer sites	Conserved 7mer-m8 sites	Conserved 7mer-A1 sites	Poorly conserved sites total	Poorly conserved 8mer sites	Poorly conserved 7mer-m8 sites	Poorly conserved 7mer-A1 sites	6mer sites	Representative miRNA	Cumulative weighted context++ score	Total context++ score	Aggregate PCT	Previous TargetScan publication(s)
EPDR1	ENST00000423717.1	ependymin related 1	84	1	1	0	0	1	0	0	1	0	hsa-miR-100-5p	-0.85	-0.92	< 0.1	2009, 2011
AP1AR	ENST00000274000.5	adaptor-related protein complex 1 associated regulatory protein	89	1	1	0	0	0	0	0	0	0	hsa-miR-99b-5p	-0.82	-0.82	< 0.1	2005, 2007, 2009, 2011
ST6GALNAC4	ENST00000335791.5	ST6 (alpha-N-acetyl-neuraminyl-2,3-beta-galactosyl-1,3)-N-acetylgalactosaminide alpha-2,6-sialyltransferase 4	178	1	1	0	0	0	0	0	0	0	hsa-miR-99a-5p	-0.82	-0.83	< 0.1	2011
TTC39A	ENST00000530004.1	tetratricopeptide repeat domain 39A	174	1	1	0	0	0	0	0	0	1	hsa-miR-99a-5p	-0.81	-0.87	< 0.1	2007, 2009, 2011
HS3ST2	ENST00000261374.3	heparan sulfate (glucosamine) 3-O-sulfotransferase 2	5	1	1	0	0	0	0	0	0	0	hsa-miR-100-5p	-0.76	-0.76	< 0.1	2005, 2007, 2009, 2011
BAZ2A	ENST00000379441.3	bromodomain adjacent to zinc finger domain, 2A	48	2	1	1	0	0	0	0	0	0	hsa-miR-99a-5p	-0.66	-0.72	0.23	2005, 2007, 2009, 2011
KBTBD8	ENST00000295568.4	kelch repeat and BTB (POZ) domain containing 8	22	1	1	0	0	0	0	0	0	0	hsa-miR-100-5p	-0.66	-0.66	< 0.1	2007, 2009, 2011
FKBP5	ENST00000536438.1	FK506 binding protein 5	32	1	1	0	0	0	0	0	0	0	hsa-miR-100-5p	-0.61	-0.61	< 0.1	2009
HES7	ENST00000541682.2	hairy and enhancer of split 7 (Drosophila)	416	1	1	0	0	0	0	0	0	0	hsa-miR-99b-5p	-0.59	-0.63	< 0.1	2011
HS3ST3B1	ENST00000360954.2	heparan sulfate (glucosamine) 3-O-sulfotransferase 3B1	1489	1	1	0	0	0	0	0	0	0	hsa-miR-99a-5p	-0.58	-0.58	< 0.1	2005, 2007, 2009, 2011
FGFR3	ENST00000340107.4	fibroblast growth factor receptor 3	1085	1	1	0	0	0	0	0	0	0	hsa-miR-99a-5p	-0.56	-0.56	< 0.1	2005, 2007, 2009, 2011
CTDSPL	ENST00000443503.2	CTD (carboxy-terminal domain, RNA polymerase II, polypeptide A) small phosphatase-like	372	1	1	0	0	0	0	0	0	0	hsa-miR-99b-5p	-0.55	-0.73	< 0.1	2005, 2007, 2009, 2011
RAVER2	ENST00000371072.4	ribonucleoprotein, PTB-binding 2	218	1	0	1	0	0	0	0	0	0	hsa-miR-99a-5p	-0.52	-0.52	0.27	2007, 2009, 2011
SMARCA5	ENST00000283131.3	SWI/SNF related, matrix associated, actin dependent regulator of chromatin, subfamily a, member 5	478	1	0	1	0	0	0	0	0	0	hsa-miR-100-5p	-0.51	-0.51	0.28	2005, 2007, 2009, 2011
LRRC8B	ENST00000330947.2	leucine rich repeat containing 8 family, member B	326	1	1	0	0	0	0	0	0	0	hsa-miR-99a-5p	-0.5	-0.5	< 0.1	2011
HOXA1	ENST00000355633.5	homeobox A1	157	1	0	1	0	0	0	0	0	0	hsa-miR-99a-5p	-0.49	-0.49	0.26	2005, 2007, 2009, 2011
GMPS	ENST00000496455.2	guanine monphosphate synthase	867	1	1	0	0	0	0	0	0	0	hsa-miR-99a-5p	-0.49	-0.52	< 0.1
MTOR	ENST00000376838.1	mechanistic target of rapamycin (serine/threonine kinase)	653	1	0	1	0	0	0	0	0	0	hsa-miR-100-5p	-0.45	-0.46	0.22	2011
NR6A1	ENST00000487099.2	nuclear receptor subfamily 6, group A, member 1	1082	1	1	0	0	0	0	0	0	0	hsa-miR-99b-5p	-0.44	-0.45	< 0.1
FZD8	ENST00000374694.1	frizzled family receptor 8	791	1	0	1	0	0	0	0	0	1	hsa-miR-100-5p	-0.44	-0.56	0.28	2005, 2007, 2009, 2011
NTRK3	ENST00000394480.2	neurotrophic tyrosine kinase, receptor, type 3	7	1	1	0	0	0	0	0	0	0	hsa-miR-99a-5p	-0.44	-0.44	< 0.1
TMEM30A	ENST00000230461.6	transmembrane protein 30A	1221	1	0	0	1	0	0	0	0	0	hsa-miR-99a-5p	-0.44	-0.44	0.13
RASGRP3	ENST00000402538.3	RAS guanyl releasing protein 3 (calcium and DAG-regulated)	24	1	0	1	0	0	0	0	0	0	hsa-miR-100-5p	-0.42	-0.42	0.15
CLDN11	ENST00000064724.3	claudin 11	1116	1	0	1	0	0	0	0	0	0	hsa-miR-100-5p	-0.42	-0.42	0.12	2009, 2011
TRIB2	ENST00000155926.4	tribbles pseudokinase 2	68	1	0	1	0	0	0	0	0	0	hsa-miR-100-5p	-0.41	-0.41	0.27	2005, 2007, 2009, 2011
TRIB1	ENST00000311922.3	tribbles pseudokinase 1	313	1	0	0	1	0	0	0	0	0	hsa-miR-99b-5p	-0.41	-0.44	0.15	2007, 2009, 2011
PPP3CA	ENST00000512215.1	protein phosphatase 3, catalytic subunit, alpha isozyme	259	1	0	1	0	0	0	0	0	0	hsa-miR-99a-5p	-0.4	-0.4	0.19	2009, 2011

## Sheet: miR-125-5p.predicted_targets
Target gene	Representative transcript	Gene name	3P-seq tags + 5	Conserved sites total	Conserved 8mer sites	Conserved 7mer-m8 sites	Conserved 7mer-A1 sites	Poorly conserved sites total	Poorly conserved 8mer sites	Poorly conserved 7mer-m8 sites	Poorly conserved 7mer-A1 sites	6mer sites	Representative miRNA	Cumulative weighted context++ score	Total context++ score	Aggregate PCT	Previous TargetScan publication(s)
FAM169B	ENST00000558256.1	family with sequence similarity 169, member B	5	2	1	1	0	1	1	0	0	0	hsa-miR-125a-5p	-1.4	-1.4	0.23	2011
DRAM2	ENST00000286692.4	DNA-damage regulated autophagy modulator 2	184	1	1	0	0	0	0	0	0	0	hsa-miR-125b-5p	-0.8	-0.8	0.94	2007, 2009, 2011
GCNT1	ENST00000376730.4	glucosaminyl (N-acetyl) transferase 1, core 2	93	2	2	0	0	0	0	0	0	0	hsa-miR-125a-5p	-0.79	-0.92	> 0.99	2009, 2011
RFXANK	ENST00000353145.1	regulatory factor X-associated ankyrin-containing protein	2548	1	1	0	0	0	0	0	0	0	hsa-miR-125a-5p	-0.79	-0.79	0.91	2011
TRIM71	ENST00000383763.5	tripartite motif containing 71, E3 ubiquitin protein ligase	67	2	1	0	1	2	1	0	1	0	hsa-miR-125a-5p	-0.74	-0.74	> 0.99	2007, 2009, 2011
NLRC5	ENST00000436936.1	NLR family, CARD domain containing 5	47	1	1	0	0	2	1	1	0	0	hsa-miR-125b-5p	-0.73	-0.73	< 0.1
BAK1	ENST00000442998.2	BCL2-antagonist/killer 1	15	1	1	0	0	2	0	1	1	1	hsa-miR-125b-5p	-0.73	-0.73	0.96	2005, 2007, 2009, 2011
SWSAP1	ENST00000312423.2	SWIM-type zinc finger 7 associated protein 1	55	1	1	0	0	0	0	0	0	0	hsa-miR-125b-5p	-0.73	-0.73	0.45	2009, 2011
NPL	ENST00000367553.1	N-acetylneuraminate pyruvate lyase (dihydrodipicolinate synthase)	19	1	1	0	0	0	0	0	0	1	hsa-miR-125b-5p	-0.72	-0.72	0.81	2009, 2011
C19orf54	ENST00000470681.1	chromosome 19 open reading frame 54	18	1	1	0	0	1	0	1	0	2	hsa-miR-125b-5p	-0.71	-0.71	0.43	2009, 2011
BIN2	ENST00000452142.2	bridging integrator 2	5	1	1	0	0	0	0	0	0	0	hsa-miR-125b-5p	-0.7	-0.7	0.21	2009, 2011
TSNARE1	ENST00000519651.1	t-SNARE domain containing 1	11	2	2	0	0	0	0	0	0	0	hsa-miR-125a-5p	-0.7	-0.7	0.84
RAB3D	ENST00000222120.3	RAB3D, member RAS oncogene family	111	2	0	1	1	1	1	0	0	0	hsa-miR-125b-5p	-0.7	-0.71	0.95	2005, 2007, 2009, 2011
ARID3B	ENST00000346246.5	AT rich interactive domain 3B (BRIGHT-like)	11	3	1	1	1	3	0	3	0	1	hsa-miR-125b-5p	-0.7	-0.7	> 0.99	2005, 2007, 2009, 2011
STARD13	ENST00000336934.5	StAR-related lipid transfer (START) domain containing 13	314	2	1	0	1	2	1	0	1	0	hsa-miR-125b-5p	-0.69	-0.81	0.92	2005, 2007, 2009, 2011
C19orf38	ENST00000397820.4	chromosome 19 open reading frame 38	18	1	1	0	0	0	0	0	0	0	hsa-miR-125b-5p	-0.68	-0.68	0.93	2011
ACHE	ENST00000302913.4	acetylcholinesterase	14	2	2	0	0	0	0	0	0	1	hsa-miR-125b-5p	-0.68	-0.71	0.8	2009, 2011
SLC25A35	ENST00000577745.1	solute carrier family 25, member 35	376	2	0	2	0	0	0	0	0	0	hsa-miR-125b-5p	-0.68	-0.68	0.95
SERTAD3	ENST00000392028.4	SERTA domain containing 3	765	1	1	0	0	0	0	0	0	1	hsa-miR-125b-5p	-0.68	-0.69	0.89	2005, 2007, 2009, 2011
SSTR3	ENST00000328544.3	somatostatin receptor 3	5	2	2	0	0	1	0	1	0	2	hsa-miR-125b-5p	-0.68	-0.68	> 0.99	2011
ZFP62	ENST00000512132.1	ZFP62 zinc finger protein	170	3	0	0	3	0	0	0	0	1	hsa-miR-125b-5p	-0.67	-0.67	> 0.99	2011
KLF13	ENST00000307145.3	Kruppel-like factor 13	5	1	1	0	0	2	0	2	0	1	hsa-miR-125a-5p	-0.66	-0.66	0.97	2005, 2007, 2009, 2011
RIN3	ENST00000216487.7	Ras and Rab interactor 3	38	1	0	1	0	2	1	1	0	0	hsa-miR-125b-5p	-0.65	-0.65	0.3
KCNIP3	ENST00000295225.5	Kv channel interacting protein 3, calsenilin	555	1	1	0	0	2	0	1	1	0	hsa-miR-125b-5p	-0.65	-0.65	0.94	2007, 2009, 2011
RAD54L2	ENST00000409535.2	RAD54-like 2 (S. cerevisiae)	215	1	0	1	0	3	0	0	3	2	hsa-miR-125b-5p	-0.65	-0.65	0.71
TOR2A	ENST00000458505.3	torsin family 2, member A	75	1	1	0	0	0	0	0	0	0	hsa-miR-125b-5p	-0.64	-0.64	0.94	2011
PPP1R12B	ENST00000608999.1	protein phosphatase 1, regulatory subunit 12B	18	1	1	0	0	4	0	2	2	4	hsa-miR-125b-5p	-0.63	-0.82	< 0.1	2009
TNFSF4	ENST00000367718.1	tumor necrosis factor (ligand) superfamily, member 4	85	2	1	1	0	0	0	0	0	0	hsa-miR-125a-5p	-0.63	-0.72	0.97	2005, 2007, 2009, 2011
VPS4B	ENST00000238497.5	vacuolar protein sorting 4 homolog B (S. cerevisiae)	180	1	1	0	0	1	0	0	1	0	hsa-miR-125b-5p	-0.62	-0.62	0.7	2005, 2007, 2009, 2011
NEU1	ENST00000375631.4	sialidase 1 (lysosomal sialidase)	6000	1	1	0	0	0	0	0	0	0	hsa-miR-125a-5p	-0.62	-0.62	0.89	2011
OSBPL9	ENST00000371710.3	oxysterol binding protein-like 9	4836	1	1	0	0	0	0	0	0	1	hsa-miR-125b-5p	-0.61	-0.61	0.97	2005, 2007, 2009, 2011
LFNG	ENST00000402045.1	LFNG O-fucosylpeptide 3-beta-N-acetylglucosaminyltransferase	346	1	1	0	0	0	0	0	0	0	hsa-miR-125a-5p	-0.61	-0.63	0.96	2005, 2007, 2009, 2011
SLC26A6	ENST00000420764.2	solute carrier family 26 (anion exchanger), member 6	529	1	1	0	0	0	0	0	0	0	hsa-miR-125b-5p	-0.61	-0.61	0.83	2009, 2011
NECAB3	ENST00000246190.6	N-terminal EF-hand calcium binding protein 3	154	2	1	1	0	1	0	0	1	4	hsa-miR-125a-5p	-0.61	-0.81	> 0.99	2005, 2007, 2009, 2011
EIF1AD	ENST00000526451.1	eukaryotic translation initiation factor 1A domain containing	359	1	1	0	0	0	0	0	0	0	hsa-miR-125a-5p	-0.6	-0.6	0.71	2005, 2007, 2009, 2011
TTPA	ENST00000260116.4	tocopherol (alpha) transfer protein	5	1	1	0	0	0	0	0	0	0	hsa-miR-125b-5p	-0.6	-0.6	0.93	2011
FBXW4	ENST00000331272.7	F-box and WD repeat domain containing 4	5	1	1	0	0	0	0	0	0	0	hsa-miR-125a-5p	-0.6	-0.6	0.95	2005, 2007, 2009, 2011
C1orf210	ENST00000523677.1	chromosome 1 open reading frame 210	43	1	1	0	0	0	0	0	0	0	hsa-miR-125b-5p	-0.59	-0.59	0.95	2009, 2011
DOCK3	ENST00000266037.9	dedicator of cytokinesis 3	47	3	0	1	2	0	0	0	0	1	hsa-miR-125b-5p	-0.59	-0.59	0.97	2005, 2007, 2009, 2011
ENTPD1	ENST00000371207.3	ectonucleoside triphosphate diphosphohydrolase 1	15	1	0	1	0	2	0	0	2	1	hsa-miR-125b-5p	-0.59	-0.81	0.31	2009, 2011
KIAA1841	ENST00000402291.1	KIAA1841	62	1	1	0	0	1	0	1	0	1	hsa-miR-125a-5p	-0.59	-0.59	0.96	2011
ZNF460	ENST00000360338.3	zinc finger protein 460	164	1	1	0	0	3	1	1	1	2	hsa-miR-125a-5p	-0.58	-0.62	< 0.1	2011
C6orf47	ENST00000375911.1	chromosome 6 open reading frame 47	38	1	1	0	0	0	0	0	0	0	hsa-miR-125b-5p	-0.58	-0.58	0.94	2011
TET2	ENST00000545826.1	tet methylcytosine dioxygenase 2	558	3	0	1	2	0	0	0	0	1	hsa-miR-125a-5p	-0.57	-0.57	0.91	2011
TRIAP1	ENST00000546954.1	TP53 regulated inhibitor of apoptosis 1	2541	1	1	0	0	0	0	0	0	0	hsa-miR-125b-5p	-0.57	-0.57	0.68	2007, 2009, 2011
PSMB8	ENST00000395339.3	proteasome (prosome, macropain) subunit, beta type, 8	18	1	1	0	0	0	0	0	0	0	hsa-miR-125a-5p	-0.56	-0.56	0.73	2011
DUS1L	ENST00000306796.5	dihydrouridine synthase 1-like (S. cerevisiae)	36	1	1	0	0	0	0	0	0	0	hsa-miR-125b-5p	-0.56	-0.56	ORF	2009, 2011
CCNJ	ENST00000265992.5	cyclin J	5	1	1	0	0	0	0	0	0	0	hsa-miR-125a-5p	-0.56	-0.56	0.96	2005, 2007, 2009, 2011
IRF4	ENST00000380956.4	interferon regulatory factor 4	10	1	1	0	0	1	0	1	0	0	hsa-miR-125a-5p	-0.56	-0.56	0.97	2005, 2007, 2009, 2011
BMF	ENST00000220446.4	Bcl2 modifying factor	179	2	1	1	0	1	0	1	0	1	hsa-miR-125a-5p	-0.56	-0.75	> 0.99	2005, 2007, 2009, 2011
CDH5	ENST00000341529.3	cadherin 5, type 2 (vascular endothelium)	8	2	1	0	1	0	0	0	0	0	hsa-miR-125b-5p	-0.55	-0.55	0.96	2009, 2011
PCTP	ENST00000576183.1	phosphatidylcholine transfer protein	476	1	1	0	0	0	0	0	0	0	hsa-miR-125a-5p	-0.55	-0.61	0.89	2005, 2007, 2009, 2011
TMEM168	ENST00000312814.6	transmembrane protein 168	195	2	0	1	1	0	0	0	0	2	hsa-miR-125b-5p	-0.55	-0.64	0.98	2007, 2009, 2011
PLEKHA8	ENST00000449726.1	pleckstrin homology domain containing, family A (phosphoinositide binding specific) member 8	661	2	0	1	1	0	0	0	0	2	hsa-miR-125b-5p	-0.55	-0.57	0.98	2011
SLC39A9	ENST00000031146.4	solute carrier family 39, member 9	824	1	1	0	0	0	0	0	0	2	hsa-miR-125a-5p	-0.54	-0.55	0.96	2005, 2007, 2009, 2011
OLFML2A	ENST00000288815.5	olfactomedin-like 2A	155	2	1	1	0	1	0	1	0	0	hsa-miR-125b-5p	-0.54	-0.54	0.99	2005, 2007, 2009, 2011
HDDC3	ENST00000559898.1	HD domain containing 3	1127	1	1	0	0	1	0	0	1	0	hsa-miR-125a-5p	-0.54	-0.54	< 0.1	2009, 2011
TSEN54	ENST00000333213.6	TSEN54 tRNA splicing endonuclease subunit	81	1	1	0	0	0	0	0	0	0	hsa-miR-125b-5p	-0.54	-0.54	0.74	2005, 2007, 2009, 2011
TIFAB	ENST00000537858.1	TRAF-interacting protein with forkhead-associated domain, family member B	5	1	0	1	0	3	2	1	0	1	hsa-miR-125b-5p	-0.53	-0.53	0.33
MAP2K7	ENST00000397981.3	mitogen-activated protein kinase kinase 7	164	1	0	1	0	3	0	1	2	1	hsa-miR-125b-5p	-0.53	-0.53	0.91	2005, 2007, 2009, 2011
ABTB1	ENST00000393363.3	ankyrin repeat and BTB (POZ) domain containing 1	180	1	1	0	0	0	0	0	0	0	hsa-miR-125b-5p	-0.53	-0.53	0.96	2007, 2009, 2011
MAP3K10	ENST00000253055.3	mitogen-activated protein kinase kinase kinase 10	178	1	1	0	0	0	0	0	0	0	hsa-miR-125a-5p	-0.52	-0.52	0.68	2005, 2007, 2009, 2011
PSME3	ENST00000541124.1	proteasome (prosome, macropain) activator subunit 3 (PA28 gamma; Ki)	3605	1	0	0	1	1	0	1	0	0	hsa-miR-125b-5p	-0.52	-0.52	< 0.1
APOC4	ENST00000419266.2	apolipoprotein C-IV	2245	1	1	0	0	0	0	0	0	0	hsa-miR-125a-5p	-0.51	-0.52	ORF
C17orf103	ENST00000468196.1	chromosome 17 open reading frame 103	54	1	0	1	0	2	0	2	0	1	hsa-miR-125b-5p	-0.51	-0.51	0.67	2011
SAMD14	ENST00000330175.4	sterile alpha motif domain containing 14	88	1	0	1	0	4	0	2	2	2	hsa-miR-125b-5p	-0.51	-0.7	0.78
FAM213A	ENST00000372187.5	family with sequence similarity 213, member A	482	1	1	0	0	1	1	0	0	1	hsa-miR-125a-5p	-0.51	-0.69	0.51	2009, 2011
LBH	ENST00000406087.1	limb bud and heart development	1956	1	1	0	0	0	0	0	0	0	hsa-miR-125a-5p	-0.51	-0.53	0.97	2005, 2007, 2009, 2011
KHNYN	ENST00000251343.5	KH and NYN domain containing	421	1	0	1	0	1	0	0	1	1	hsa-miR-125a-5p	-0.51	-0.51	0.82	2005, 2007, 2009, 2011
IL6R	ENST00000344086.4	interleukin 6 receptor	13	1	0	1	0	1	0	1	0	2	hsa-miR-125b-5p	-0.51	-0.53	0.78	2009, 2011
NIPAL4	ENST00000311946.7	NIPA-like domain containing 4	17	1	1	0	0	1	0	1	0	0	hsa-miR-125a-5p	-0.51	-0.51	0.94	2009, 2011
BAP1	ENST00000460680.1	BRCA1 associated protein-1 (ubiquitin carboxy-terminal hydrolase)	445	2	1	1	0	1	0	1	0	0	hsa-miR-125b-5p	-0.5	-0.53	0.72	2011
ABHD6	ENST00000295962.4	abhydrolase domain containing 6	289	1	1	0	0	0	0	0	0	0	hsa-miR-125a-5p	-0.5	-0.5	0.97	2005, 2007, 2009, 2011
TNFAIP3	ENST00000237289.4	tumor necrosis factor, alpha-induced protein 3	150	1	1	0	0	0	0	0	0	0	hsa-miR-125a-5p	-0.5	-0.5	0.95	2009, 2011
SLITRK6	ENST00000400286.2	SLIT and NTRK-like family, member 6	5	1	1	0	0	0	0	0	0	0	hsa-miR-125a-5p	-0.5	-0.5	0.92	2005, 2007, 2009, 2011
HINFP	ENST00000350777.2	histone H4 transcription factor	410	1	1	0	0	0	0	0	0	0	hsa-miR-125b-5p	-0.5	-0.5	0.86	2005, 2007, 2009, 2011
IER2	ENST00000292433.3	immediate early response 2	81	1	0	1	0	0	0	0	0	0	hsa-miR-125a-5p	-0.49	-0.49	0.84	2005, 2007, 2009, 2011
MAVS	ENST00000428216.2	mitochondrial antiviral signaling protein	211	1	1	0	0	3	1	1	1	1	hsa-miR-125a-5p	-0.49	-0.65	0.41	2011
TSTA3	ENST00000529064.1	tissue specific transplantation antigen P35B	24	1	1	0	0	0	0	0	0	0	hsa-miR-125b-5p	-0.49	-0.49	0.84	2009, 2011
SEMA4D	ENST00000450295.1	sema domain, immunoglobulin domain (Ig), transmembrane domain (TM) and short cytoplasmic domain, (semaphorin) 4D	76	1	1	0	0	0	0	0	0	1	hsa-miR-125a-5p	-0.49	-0.49	0.97	2005, 2007, 2009, 2011
KCTD15	ENST00000284006.6	potassium channel tetramerization domain containing 15	2483	1	1	0	0	5	2	3	0	0	hsa-miR-125a-5p	-0.49	-0.51	< 0.1	2011
MTF1	ENST00000373036.4	metal-regulatory transcription factor 1	98	1	0	1	0	3	0	2	1	1	hsa-miR-125b-5p	-0.49	-0.49	0.93	2007, 2009, 2011
SH3TC2	ENST00000502274.1	SH3 domain and tetratricopeptide repeats 2	31	1	1	0	0	9	0	4	5	8	hsa-miR-125b-5p	-0.49	-1.33	< 0.1	2011
GJC1	ENST00000426548.1	gap junction protein, gamma 1, 45kDa	195	3	0	2	1	0	0	0	0	0	hsa-miR-125b-5p	-0.49	-0.57	> 0.99	2009, 2011
KCNK10	ENST00000340700.5	potassium channel, subfamily K, member 10	5	2	1	1	0	0	0	0	0	1	hsa-miR-125b-5p	-0.49	-0.49	0.99	2011
KLC2	ENST00000394065.2	kinesin light chain 2	11832	1	0	1	0	1	1	0	0	1	hsa-miR-125b-5p	-0.49	-0.49	0.83	2005, 2007, 2009, 2011
GMIP	ENST00000203556.4	GEM interacting protein	9	1	0	1	0	1	0	1	0	1	hsa-miR-125a-5p	-0.49	-0.49	0.49	2011
PODXL	ENST00000541194.1	podocalyxin-like	2928	2	1	1	0	1	0	1	0	0	hsa-miR-125b-5p	-0.48	-0.49	0.99	2005, 2007, 2009, 2011
NR6A1	ENST00000487099.2	nuclear receptor subfamily 6, group A, member 1	1082	1	1	0	0	2	1	0	1	0	hsa-miR-125b-5p	-0.48	-0.49	0.95
SLC25A15	ENST00000338625.4	solute carrier family 25 (mitochondrial carrier; ornithine transporter) member 15	345	1	0	1	0	0	0	0	0	2	hsa-miR-125b-5p	-0.48	-0.48	0.91	2005, 2007, 2009, 2011
LRRC10B	ENST00000378075.2	leucine rich repeat containing 10B	5	1	1	0	0	0	0	0	0	1	hsa-miR-125a-5p	-0.48	-0.48	0.96	2011
LIN28B	ENST00000345080.4	lin-28 homolog B (C. elegans)	118	1	1	0	0	0	0	0	0	0	hsa-miR-125a-5p	-0.48	-0.48	0.94	2007, 2009, 2011
UBE2G1	ENST00000396981.2	ubiquitin-conjugating enzyme E2G 1	5620	1	1	0	0	0	0	0	0	1	hsa-miR-125b-5p	-0.48	-0.57	0.89	2007, 2009, 2011
SBNO1	ENST00000420886.2	strawberry notch homolog 1 (Drosophila)	87	2	0	1	1	0	0	0	0	1	hsa-miR-125a-5p	-0.48	-0.5	0.98	2011
PSTPIP2	ENST00000409746.5	proline-serine-threonine phosphatase interacting protein 2	215	1	1	0	0	0	0	0	0	0	hsa-miR-125b-5p	-0.48	-0.48	0.9	2009, 2011
RS1	ENST00000379984.3	retinoschisin 1	5	1	0	1	0	2	0	1	1	0	hsa-miR-125b-5p	-0.48	-0.48	0.34	2011
CGREF1	ENST00000402394.1	cell growth regulator with EF-hand domain 1	56	1	1	0	0	1	0	1	0	0	hsa-miR-125b-5p	-0.48	-0.54	0.53	2009, 2011
ATP10D	ENST00000273859.3	ATPase, class V, type 10D	440	1	0	1	0	1	0	0	1	0	hsa-miR-125b-5p	-0.48	-0.48	0.82	2005, 2007, 2009, 2011
MAPK12	ENST00000395780.1	mitogen-activated protein kinase 12	206	1	1	0	0	0	0	0	0	0	hsa-miR-125a-5p	-0.48	-0.48	0.76	2009, 2011
SAMD10	ENST00000369886.3	sterile alpha motif domain containing 10	45	1	1	0	0	0	0	0	0	1	hsa-miR-125a-5p	-0.47	-0.47	0.9	2005, 2007, 2009, 2011
KCNS3	ENST00000304101.4	potassium voltage-gated channel, delayed-rectifier, subfamily S, member 3	344	1	0	1	0	0	0	0	0	0	hsa-miR-125a-5p	-0.47	-0.47	0.79	2005, 2007, 2009, 2011
ARID3A	ENST00000263620.3	AT rich interactive domain 3A (BRIGHT-like)	320	4	1	2	1	0	0	0	0	2	hsa-miR-125b-5p	-0.47	-0.76	> 0.99	2007, 2009, 2011
SYT2	ENST00000367267.1	synaptotagmin II	5	1	0	1	0	3	1	2	0	2	hsa-miR-125a-5p	-0.47	-0.47	0.45	2011
CDC42SE1	ENST00000439374.2	CDC42 small effector 1	231	1	1	0	0	0	0	0	0	1	hsa-miR-125b-5p	-0.47	-0.6	0.91	2007, 2009, 2011
C17orf59	ENST00000389017.4	chromosome 17 open reading frame 59	664	1	0	1	0	1	0	0	1	0	hsa-miR-125a-5p	-0.47	-0.47	0.48	2007, 2009, 2011
CYP24A1	ENST00000216862.3	cytochrome P450, family 24, subfamily A, polypeptide 1	51	1	1	0	0	0	0	0	0	0	hsa-miR-125a-5p	-0.46	-0.46	0.69	2009, 2011
FAM118A	ENST00000216214.3	family with sequence similarity 118, member A	202	1	1	0	0	1	0	0	1	0	hsa-miR-125b-5p	-0.46	-0.58	0.94	2007, 2009, 2011
BDH1	ENST00000392378.2	3-hydroxybutyrate dehydrogenase, type 1	39	1	0	1	0	1	0	0	1	0	hsa-miR-125a-5p	-0.46	-0.46	0.21	2011
SUV39H1	ENST00000453214.2	suppressor of variegation 3-9 homolog 1 (Drosophila)	499	1	1	0	0	0	0	0	0	2	hsa-miR-125b-5p	-0.46	-0.47	0.93	2005, 2007, 2009, 2011
BLZF1	ENST00000367808.3	basic leucine zipper nuclear factor 1	73	1	0	1	0	0	0	0	0	0	hsa-miR-125a-5p	-0.46	-0.46	0.86
SLC35A4	ENST00000323146.3	solute carrier family 35, member A4	334	1	1	0	0	0	0	0	0	0	hsa-miR-125b-5p	-0.46	-0.46	0.9	2005, 2007, 2009, 2011
KLHL6	ENST00000341319.3	kelch-like family member 6	5	1	1	0	0	1	0	0	1	3	hsa-miR-125a-5p	-0.46	-0.46	0.88	2009, 2011
ZSWIM5	ENST00000359600.5	zinc finger, SWIM-type containing 5	31	1	1	0	0	0	0	0	0	0	hsa-miR-125b-5p	-0.46	-0.46	0.96	2009, 2011
MEGF9	ENST00000373930.3	multiple EGF-like-domains 9	689	2	0	2	0	1	0	0	1	1	hsa-miR-125a-5p	-0.46	-0.46	0.9	2009, 2011
DIS3L2	ENST00000325385.7	DIS3 mitotic control homolog (S. cerevisiae)-like 2	45	1	0	1	0	0	0	0	0	0	hsa-miR-125a-5p	-0.46	-0.46	0.87	2011
CSNK2A1	ENST00000349736.5	casein kinase 2, alpha 1 polypeptide	1927	1	0	1	0	2	0	2	0	0	hsa-miR-125b-5p	-0.46	-0.62	0.88	2005, 2007, 2011
ABHD3	ENST00000289119.2	abhydrolase domain containing 3	228	1	0	1	0	0	0	0	0	0	hsa-miR-125a-5p	-0.45	-0.45	0.69	2005, 2007, 2009, 2011
MAN1B1	ENST00000371589.4	mannosidase, alpha, class 1B, member 1	604	1	1	0	0	0	0	0	0	0	hsa-miR-125b-5p	-0.45	-0.45	0.94	2005, 2007, 2009, 2011
TMEM135	ENST00000340353.7	transmembrane protein 135	963	2	0	0	2	3	2	0	1	2	hsa-miR-125b-5p	-0.45	-0.66	0.97	2007, 2009, 2011
SGPL1	ENST00000373202.3	sphingosine-1-phosphate lyase 1	105	2	1	1	0	0	0	0	0	1	hsa-miR-125b-5p	-0.45	-0.56	> 0.99	2005, 2007, 2009, 2011
SYVN1	ENST00000294256.8	synovial apoptosis inhibitor 1, synoviolin	95	1	1	0	0	0	0	0	0	0	hsa-miR-125a-5p	-0.45	-0.45	0.92	2005, 2007, 2009, 2011
SCN2B	ENST00000278947.5	sodium channel, voltage-gated, type II, beta subunit	5	1	1	0	0	1	0	1	0	2	hsa-miR-125b-5p	-0.44	-0.44	0.92	2007, 2009, 2011
LIN28A	ENST00000326279.6	lin-28 homolog A (C. elegans)	5	1	1	0	0	0	0	0	0	0	hsa-miR-125a-5p	-0.44	-0.44	0.96	2009, 2011
AQPEP	ENST00000357872.4	Aminopeptidase Q	11	1	0	1	0	1	0	1	0	1	hsa-miR-125b-5p	-0.44	-0.63	0.31
MFHAS1	ENST00000276282.6	malignant fibrous histiocytoma amplified sequence 1	130	1	1	0	0	1	0	1	0	0	hsa-miR-125a-5p	-0.44	-0.45	0.96	2007, 2009, 2011
NXF1	ENST00000531709.2	nuclear RNA export factor 1	1017	1	1	0	0	1	0	1	0	2	hsa-miR-125a-5p	-0.44	-0.44	0.6	2009, 2011
TAZ	ENST00000299328.5	tafazzin	1269	1	1	0	0	0	0	0	0	0	hsa-miR-125a-5p	-0.44	-0.44	0.94	2005, 2007, 2009, 2011
MSI1	ENST00000257552.2	musashi RNA-binding protein 1	287	1	1	0	0	1	0	1	0	0	hsa-miR-125a-5p	-0.44	-0.44	0.94	2005, 2007, 2009, 2011
SCARB1	ENST00000261693.6	scavenger receptor class B, member 1	186	1	1	0	0	0	0	0	0	0	hsa-miR-125b-5p	-0.43	-0.43	0.97	2009, 2011
ESRRA	ENST00000405666.1	estrogen-related receptor alpha	18	1	1	0	0	1	0	1	0	0	hsa-miR-125a-5p	-0.43	-0.43	0.83	2005, 2007, 2009, 2011
GREB1L	ENST00000580732.2	growth regulation by estrogen in breast cancer-like	30	1	0	1	0	2	0	1	1	0	hsa-miR-125b-5p	-0.43	-0.43	0.79
VTCN1	ENST00000359008.4	V-set domain containing T cell activation inhibitor 1	5	1	1	0	0	1	0	1	0	1	hsa-miR-125b-5p	-0.43	-0.43	0.69	2007, 2009, 2011
PPT1	ENST00000433473.3	palmitoyl-protein thioesterase 1	1961	1	1	0	0	0	0	0	0	0	hsa-miR-125b-5p	-0.43	-0.43	0.3	2011
SUV420H2	ENST00000255613.3	suppressor of variegation 4-20 homolog 2 (Drosophila)	265	1	1	0	0	0	0	0	0	0	hsa-miR-125a-5p	-0.43	-0.43	0.93	2005, 2007, 2009, 2011
KIAA1522	ENST00000401073.2	KIAA1522	13	1	1	0	0	0	0	0	0	0	hsa-miR-125a-5p	-0.43	-0.43	0.97	2007, 2009, 2011
SMEK1	ENST00000554684.1	SMEK homolog 1, suppressor of mek1 (Dictyostelium)	713	2	1	0	1	0	0	0	0	0	hsa-miR-125b-5p	-0.43	-0.63	0.98	2007, 2009, 2011
THEMIS2	ENST00000373925.1	thymocyte selection associated family member 2	41	1	1	0	0	0	0	0	0	0	hsa-miR-125a-5p	-0.43	-0.43	< 0.1	2009, 2011
MAP3K11	ENST00000309100.3	mitogen-activated protein kinase kinase kinase 11	339	1	1	0	0	0	0	0	0	0	hsa-miR-125a-5p	-0.43	-0.43	0.94	2005, 2007, 2009, 2011
ETV3	ENST00000368192.4	ets variant 3	37	1	0	0	1	1	0	0	1	1	hsa-miR-125a-5p	-0.42	-0.42	0.81
TMEM180	ENST00000238936.4	transmembrane protein 180	50	1	1	0	0	1	0	0	1	0	hsa-miR-125b-5p	-0.42	-0.42	0.96	2007, 2009, 2011
VWC2	ENST00000340652.4	von Willebrand factor C domain containing 2	5	1	0	1	0	2	1	0	1	1	hsa-miR-125a-5p	-0.42	-0.42	0.86
WARS	ENST00000392882.2	tryptophanyl-tRNA synthetase	1916	1	1	0	0	0	0	0	0	1	hsa-miR-125a-5p	-0.42	-0.46	0.3	2005, 2007, 2009, 2011
LIPA	ENST00000336233.5	lipase A, lysosomal acid, cholesterol esterase	1793	1	1	0	0	0	0	0	0	0	hsa-miR-125a-5p	-0.42	-0.45	0.57	2009, 2011
TBC1D1	ENST00000261439.4	TBC1 (tre-2/USP6, BUB2, cdc16) domain family, member 1	150	1	1	0	0	2	0	1	1	2	hsa-miR-125b-5p	-0.42	-0.49	0.97	2007, 2009, 2011
ZSWIM4	ENST00000254323.2	zinc finger, SWIM-type containing 4	13	2	0	1	1	1	0	1	0	0	hsa-miR-125b-5p	-0.42	-0.42	0.86	2009, 2011
DHX33	ENST00000225296.3	DEAH (Asp-Glu-Ala-His) box polypeptide 33	724	1	1	0	0	1	0	1	0	0	hsa-miR-125b-5p	-0.42	-0.43	0.97	2011
PRDM1	ENST00000369089.3	PR domain containing 1, with ZNF domain	48	1	0	1	0	0	0	0	0	1	hsa-miR-125b-5p	-0.41	-0.41	0.84	2005, 2007, 2009, 2011
PTPN18	ENST00000175756.5	protein tyrosine phosphatase, non-receptor type 18 (brain-derived)	438	1	0	1	0	1	0	1	0	0	hsa-miR-125a-5p	-0.41	-0.41	0.34	2005, 2007, 2009, 2011
KLHL31	ENST00000370905.3	kelch-like family member 31	16	1	1	0	0	1	0	0	1	0	hsa-miR-125b-5p	-0.41	-0.41	< 0.1
RUFY3	ENST00000381006.3	RUN and FYVE domain containing 3	162	1	1	0	0	0	0	0	0	0	hsa-miR-125a-5p	-0.41	-0.48	0.73	2011
ST8SIA4	ENST00000231461.5	ST8 alpha-N-acetyl-neuraminide alpha-2,8-sialyltransferase 4	5	1	1	0	0	0	0	0	0	1	hsa-miR-125b-5p	-0.41	-0.41	0.96	2005, 2007, 2009, 2011
ZFYVE1	ENST00000318876.5	zinc finger, FYVE domain containing 1	5	1	0	1	0	1	0	1	0	0	hsa-miR-125b-5p	-0.41	-0.41	0.91	2005, 2007, 2009, 2011
FAM131B	ENST00000443739.2	family with sequence similarity 131, member B	5	2	0	2	0	0	0	0	0	1	hsa-miR-125a-5p	-0.41	-0.41	0.91	2007, 2009, 2011
PRRC1	ENST00000296666.8	proline-rich coiled-coil 1	2351	1	0	1	0	1	0	1	0	0	hsa-miR-125b-5p	-0.41	-0.59	0.84	2009, 2011
TYSND1	ENST00000335494.5	trypsin domain containing 1	35	1	1	0	0	0	0	0	0	3	hsa-miR-125b-5p	-0.41	-0.41	0.93	2009, 2011
RABEP2	ENST00000357573.6	rabaptin, RAB GTPase binding effector protein 2	5	1	1	0	0	0	0	0	0	0	hsa-miR-125b-5p	-0.41	-0.41	0.76	2009, 2011
GALNT14	ENST00000324589.5	UDP-N-acetyl-alpha-D-galactosamine:polypeptide N-acetylgalactosaminyltransferase 14 (GalNAc-T14)	5	1	1	0	0	0	0	0	0	0	hsa-miR-125a-5p	-0.4	-0.4	0.83	2005, 2007, 2009, 2011
RPS6KA1	ENST00000374168.2	ribosomal protein S6 kinase, 90kDa, polypeptide 1	1449	1	0	1	0	0	0	0	0	0	hsa-miR-125b-5p	-0.4	-0.4	0.75	2005, 2007, 2009, 2011
TTC7A	ENST00000319190.5	tetratricopeptide repeat domain 7A	400	1	1	0	0	1	0	1	0	2	hsa-miR-125a-5p	-0.4	-0.55	0.74	2009, 2011
RYBP	ENST00000477973.2	RING1 and YY1 binding protein	342	1	1	0	0	0	0	0	0	1	hsa-miR-125a-5p	-0.4	-0.43	0.96	2007, 2009, 2011
ZSWIM6	ENST00000252744.5	zinc finger, SWIM-type containing 6	933	1	1	0	0	0	0	0	0	1	hsa-miR-125a-5p	-0.4	-0.42	0.94	2011
GRB10	ENST00000398812.2	growth factor receptor-bound protein 10	1382	2	0	1	1	0	0	0	0	0	hsa-miR-125a-5p	-0.4	-0.51	0.93	2005, 2007, 2009, 2011
MYT1	ENST00000328439.1	myelin transcription factor 1	12	1	1	0	0	0	0	0	0	0	hsa-miR-125a-5p	-0.4	-0.4	0.96	2005, 2007, 2009, 2011
TMEM161B	ENST00000506536.1	transmembrane protein 161B	14	1	0	1	0	0	0	0	0	0	hsa-miR-125b-5p	-0.4	-0.4	0.8	2007, 2009, 2011
ZNF624	ENST00000311331.7	zinc finger protein 624	167	1	1	0	0	0	0	0	0	0	hsa-miR-125a-5p	-0.4	-0.4	0.59	2009, 2011
ENPEP	ENST00000265162.5	glutamyl aminopeptidase (aminopeptidase A)	10	1	1	0	0	0	0	0	0	1	hsa-miR-125a-5p	-0.4	-0.49	0.97	2009, 2011
PDE7A	ENST00000401827.3	phosphodiesterase 7A	84	1	0	1	0	1	0	1	0	1	hsa-miR-125a-5p	-0.4	-0.47	0.92	2011
CORO2A	ENST00000343933.5	coronin, actin binding protein, 2A	493	1	1	0	0	0	0	0	0	1	hsa-miR-125a-5p	-0.4	-0.4	0.96	2005, 2007, 2009, 2011
FOXD2	ENST00000334793.5	forkhead box D2	118	1	1	0	0	1	0	1	0	0	hsa-miR-125b-5p	-0.4	-0.4	0.82	2009, 2011
ETS1	ENST00000531611.1	v-ets avian erythroblastosis virus E26 oncogene homolog 1	1423	1	1	0	0	2	0	1	1	1	hsa-miR-125b-5p	-0.4	-0.42	0.89	2005, 2007, 2009, 2011
SLC46A3	ENST00000266943.6	solute carrier family 46, member 3	5	1	1	0	0	0	0	0	0	0	hsa-miR-125a-5p	-0.4	-0.4	0.65	2009, 2011

## Sheet: miR-221-3p_222-3p.predicted_tar
Target gene	Representative transcript	Gene name	3P-seq tags + 5	Conserved sites total	Conserved 8mer sites	Conserved 7mer-m8 sites	Conserved 7mer-A1 sites	Poorly conserved sites total	Poorly conserved 8mer sites	Poorly conserved 7mer-m8 sites	Poorly conserved 7mer-A1 sites	6mer sites	Representative miRNA	Cumulative weighted context++ score	Total context++ score	Aggregate PCT	Previous TargetScan publication(s)
PVRL1	ENST00000264025.3	poliovirus receptor-related 1 (herpesvirus entry mediator C)	50	1*	0	0	0	2	2	0	0	0	hsa-miR-222-3p	-1.58	-1.58	< 0.1	2011
CDKN1B	ENST00000228872.4	cyclin-dependent kinase inhibitor 1B (p27, Kip1)	587	2	2	0	0	0	0	0	0	0	hsa-miR-222-3p	-1.05	-1.05	0.9	2005, 2007, 2009, 2011
GABRA1	ENST00000428797.2	gamma-aminobutyric acid (GABA) A receptor, alpha 1	5	3	1	1	1	0	0	0	0	0	hsa-miR-222-3p	-0.88	-0.88	0.76	2005, 2007, 2009, 2011
VAPB	ENST00000395802.3	VAMP (vesicle-associated membrane protein)-associated protein B and C	391	1	1	0	0	2	0	1	1	2	hsa-miR-221-3p	-0.86	-0.93	0.68	2005, 2007, 2009, 2011
TMSB15B	ENST00000540220.1	thymosin beta 15B	211	1	1	0	0	0	0	0	0	0	hsa-miR-221-3p	-0.83	-0.83	0.12	2011
TFG	ENST00000240851.4	TRK-fused gene	2164	1	1	0	0	2	0	2	0	0	hsa-miR-221-3p	-0.8	-0.98	< 0.1
SNX4	ENST00000251775.4	sorting nexin 4	454	1	1	0	0	1	1	0	0	0	hsa-miR-222-3p	-0.75	-0.83	< 0.1	2009, 2011
WSB2	ENST00000315436.3	WD repeat and SOCS box containing 2	938	1	1	0	0	1	0	0	1	1	hsa-miR-222-3p	-0.74	-0.76	0.65	2009, 2011
EIF5A2	ENST00000474096.1	eukaryotic translation initiation factor 5A2	443	1	1	0	0	1	0	0	1	1	hsa-miR-222-3p	-0.72	-0.88	0.63	2005, 2007, 2009, 2011
IRX5	ENST00000394636.4	iroquois homeobox 5	82	1	1	0	0	0	0	0	0	0	hsa-miR-222-3p	-0.7	-0.7	0.33	2005, 2007, 2009, 2011
NTF3	ENST00000423158.3	neurotrophin 3	154	1	1	0	0	0	0	0	0	0	hsa-miR-222-3p	-0.69	-0.69	0.67	2005, 2007, 2009, 2011
HECTD2	ENST00000371667.1	HECT domain containing E3 ubiquitin protein ligase 2	1514	1	1	0	0	1	0	1	0	0	hsa-miR-221-3p	-0.64	-0.64	0.67	2005, 2007, 2009, 2011
TUBA1A	ENST00000301071.7	tubulin, alpha 1a	22536	1	1	0	0	0	0	0	0	0	hsa-miR-222-3p	-0.61	-0.61	< 0.1
CLVS2	ENST00000275162.5	clavesin 2	19	2	1	1	0	0	0	0	0	1	hsa-miR-221-3p	-0.61	-0.61	0.71	2005, 2007, 2009, 2011
KIT	ENST00000288135.5	v-kit Hardy-Zuckerman 4 feline sarcoma viral oncogene homolog	329	1	1	0	0	1	1	0	0	1	hsa-miR-222-3p	-0.61	-0.61	0.68	2011
RFX7	ENST00000423270.1	regulatory factor X, 7	1049	2	2	0	0	0	0	0	0	0	hsa-miR-222-3p	-0.59	-0.59	0.87	2007, 2009, 2011
PAIP1	ENST00000514514.1	poly(A) binding protein interacting protein 1	165	1	1	0	0	1	0	0	1	0	hsa-miR-221-3p	-0.57	-0.59	0.14	2005, 2007, 2009, 2011
MBD2	ENST00000256429.3	methyl-CpG binding domain protein 2	823	1	1	0	0	1	0	0	1	0	hsa-miR-222-3p	-0.56	-0.6	0.56	2009, 2011
MIDN	ENST00000591446.2	midnolin	621	2	1	0	1	0	0	0	0	1	hsa-miR-221-3p	-0.55	-0.56	0.84	2007, 2009, 2011
NAP1L5	ENST00000323061.5	nucleosome assembly protein 1-like 5	28	2	1	1	0	0	0	0	0	1	hsa-miR-222-3p	-0.55	-0.81	0.21	2005, 2007, 2009, 2011
AGFG1	ENST00000310078.8	ArfGAP with FG repeats 1	2019	1	0	1	0	2	0	1	1	0	hsa-miR-221-3p	-0.54	-0.56	0.12	2005, 2007, 2009, 2011
TP53BP2	ENST00000391878.2	tumor protein p53 binding protein, 2	1531	1	0	0	1	2	0	1	1	0	hsa-miR-222-3p	-0.54	-0.54	0.86	2009, 2011
DCAF12	ENST00000361264.4	DDB1 and CUL4 associated factor 12	2075	1	1	0	0	0	0	0	0	0	hsa-miR-222-3p	-0.53	-0.53	0.67	2009, 2011
PAIP2	ENST00000394795.2	poly(A) binding protein interacting protein 2	2034	1	1	0	0	0	0	0	0	0	hsa-miR-222-3p	-0.52	-0.52	0.65	2011
PCMTD1	ENST00000360540.5	protein-L-isoaspartate (D-aspartate) O-methyltransferase domain containing 1	136	1	1	0	0	0	0	0	0	0	hsa-miR-222-3p	-0.52	-0.52	0.58	2009, 2011
MYBL1	ENST00000522677.3	v-myb avian myeloblastosis viral oncogene homolog-like 1	53	1	1	0	0	2	0	1	1	0	hsa-miR-222-3p	-0.52	-0.52	0.49	2007, 2009, 2011
HMBOX1	ENST00000397358.3	homeobox containing 1	27	1	1	0	0	1	1	0	0	0	hsa-miR-221-3p	-0.51	-0.65	0.6	2011
MYLIP	ENST00000349606.4	myosin regulatory light chain interacting protein	452	1	1	0	0	0	0	0	0	0	hsa-miR-221-3p	-0.51	-0.52	0.66	2005, 2007, 2009, 2011
DCUN1D1	ENST00000292782.4	DCN1, defective in cullin neddylation 1, domain containing 1	267	1	1	0	0	1	0	1	0	0	hsa-miR-222-3p	-0.51	-0.62	0.68	2007, 2009, 2011
SEC62	ENST00000337002.4	SEC62 homolog (S. cerevisiae)	746	1	0	0	1	2	0	1	1	0	hsa-miR-221-3p	-0.5	-0.74	0.73	2005, 2007, 2009, 2011
FAM214A	ENST00000261844.7	family with sequence similarity 214, member A	62	1	1	0	0	0	0	0	0	0	hsa-miR-222-3p	-0.5	-0.5	0.65	2007, 2009, 2011
FNIP2	ENST00000264433.6	folliculin interacting protein 2	266	1	0	1	0	3	0	1	2	1	hsa-miR-222-3p	-0.5	-0.65	0.4
CCT4	ENST00000394440.3	chaperonin containing TCP1, subunit 4 (delta)	153	1	1	0	0	0	0	0	0	0	hsa-miR-222-3p	-0.5	-0.6	< 0.1
CCDC64	ENST00000397558.2	coiled-coil domain containing 64	7	1	1	0	0	0	0	0	0	0	hsa-miR-222-3p	-0.49	-0.49	0.68	2007, 2009, 2011
TMCC1	ENST00000432054.2	transmembrane and coiled-coil domain family 1	97	1	1	0	0	0	0	0	0	0	hsa-miR-221-3p	-0.49	-0.49	0.68	2005, 2007, 2009, 2011
PHACTR4	ENST00000373839.3	phosphatase and actin regulator 4	85	1	1	0	0	1	0	0	1	0	hsa-miR-221-3p	-0.48	-0.48	0.68	2009, 2011
OSTM1	ENST00000193322.3	osteopetrosis associated transmembrane protein 1	63	1	1	0	0	1	1	0	0	1	hsa-miR-222-3p	-0.47	-0.66	< 0.1	2009, 2011
AIDA	ENST00000340020.6	axin interactor, dorsalization associated	48	2	0	0	2	0	0	0	0	2	hsa-miR-221-3p	-0.47	-0.47	0.75	2009, 2011
BEAN1	ENST00000299694.8	brain expressed, associated with NEDD4, 1	16	1	1	0	0	1	0	0	1	0	hsa-miR-221-3p	-0.47	-0.73	0.15	2011
AMMECR1	ENST00000262844.5	Alport syndrome, mental retardation, midface hypoplasia and elliptocytosis chromosomal region gene 1	5	2	2	0	0	0	0	0	0	0	hsa-miR-221-3p	-0.47	-0.47	0.25	2009, 2011
EIF3J	ENST00000261868.5	eukaryotic translation initiation factor 3, subunit J	1646	1	1	0	0	0	0	0	0	0	hsa-miR-221-3p	-0.46	-0.46	0.68	2005, 2007, 2009, 2011
SMARCA5	ENST00000283131.3	SWI/SNF related, matrix associated, actin dependent regulator of chromatin, subfamily a, member 5	478	1	1	0	0	0	0	0	0	1	hsa-miR-221-3p	-0.46	-0.57	0.68	2011
PPP3R1	ENST00000234310.3	protein phosphatase 3, regulatory subunit B, alpha	117	2	0	1	1	0	0	0	0	0	hsa-miR-222-3p	-0.46	-0.46	0.53	2005, 2007, 2009, 2011
CPNE8	ENST00000331366.5	copine VIII	343	1	1	0	0	0	0	0	0	0	hsa-miR-222-3p	-0.46	-0.46	< 0.1	2005, 2007, 2011
TCF12	ENST00000267811.5	transcription factor 12	101	1	1	0	0	1	0	1	0	1	hsa-miR-221-3p	-0.45	-0.66	0.67	2005, 2007, 2009, 2011
TSC22D3	ENST00000372390.4	TSC22 domain family, member 3	154	1	0	1	0	0	0	0	0	2	hsa-miR-222-3p	-0.45	-0.45	0.1	2009, 2011
NSMCE4A	ENST00000369023.3	non-SMC element 4 homolog A (S. cerevisiae)	139	1	0	1	0	0	0	0	0	0	hsa-miR-222-3p	-0.45	-0.45	0.1	2007, 2011
SCD5	ENST00000319540.4	stearoyl-CoA desaturase 5	1181	1	0	1	0	1	0	0	1	0	hsa-miR-222-3p	-0.45	-0.45	0.1	2009, 2011
PNO1	ENST00000263657.2	partner of NOB1 homolog (S. cerevisiae)	554	1	1	0	0	0	0	0	0	0	hsa-miR-221-3p	-0.45	-0.45	< 0.1
ZBTB37	ENST00000367701.5	zinc finger and BTB domain containing 37	213	1	1	0	0	5	2	0	3	0	hsa-miR-221-3p	-0.44	-0.5	0.33
ZFYVE16	ENST00000338008.5	zinc finger, FYVE domain containing 16	388	1	1	0	0	0	0	0	0	1	hsa-miR-222-3p	-0.44	-0.47	0.63	2009, 2011
DCUN1D4	ENST00000334635.5	DCN1, defective in cullin neddylation 1, domain containing 4	1118	1	1	0	0	0	0	0	0	1	hsa-miR-222-3p	-0.44	-0.45	0.46	2009, 2011
PRUNE	ENST00000271620.3	prune exopolyphosphatase	41	1	1	0	0	1	0	0	1	1	hsa-miR-222-3p	-0.43	-0.43	0.61	2009, 2011
SBK1	ENST00000341901.4	SH3 domain binding kinase 1	9	1	1	0	0	1	0	1	0	0	hsa-miR-222-3p	-0.43	-0.43	0.66	2007, 2009, 2011
PLEKHA2	ENST00000420274.1	pleckstrin homology domain containing, family A (phosphoinositide binding specific) member 2	3303	1	1	0	0	0	0	0	0	0	hsa-miR-222-3p	-0.43	-0.43	0.65	2009, 2011
ETV3	ENST00000368192.4	ets variant 3	37	1	1	0	0	0	0	0	0	0	hsa-miR-222-3p	-0.43	-0.43	0.65	2011
ERBB4	ENST00000342788.4	v-erb-b2 avian erythroblastic leukemia viral oncogene homolog 4	27	1	1	0	0	1	0	0	1	1	hsa-miR-222-3p	-0.43	-0.52	0.68	2007, 2009, 2011
FOS	ENST00000303562.4	FBJ murine osteosarcoma viral oncogene homolog	3716	1	1	0	0	0	0	0	0	0	hsa-miR-221-3p	-0.43	-0.43	0.63	2005, 2007, 2009, 2011
KDR	ENST00000263923.4	kinase insert domain receptor (a type III receptor tyrosine kinase)	5	1	1	0	0	0	0	0	0	0	hsa-miR-222-3p	-0.43	-0.43	0.39	2009, 2011
ZNF385A	ENST00000551109.1	zinc finger protein 385A	94	1	1	0	0	0	0	0	0	1	hsa-miR-221-3p	-0.43	-0.43	0.6	2005, 2007, 2009, 2011
ATAD2B	ENST00000238789.5	ATPase family, AAA domain containing 2B	11	2	1	0	1	0	0	0	0	1	hsa-miR-221-3p	-0.43	-0.73	0.79	2009, 2011
NRK	ENST00000243300.9	Nik related kinase	5	1	1	0	0	1	0	0	1	1	hsa-miR-221-3p	-0.42	-0.42	0.65	2005, 2007, 2009, 2011
IRF2	ENST00000393593.3	interferon regulatory factor 2	420	1	1	0	0	0	0	0	0	0	hsa-miR-221-3p	-0.42	-0.5	0.65	2005, 2007, 2009, 2011
C11orf87	ENST00000327419.6	chromosome 11 open reading frame 87	5	1	1	0	0	0	0	0	0	1	hsa-miR-222-3p	-0.42	-0.42	0.25	2011
PLCL2	ENST00000418129.2	phospholipase C-like 2	122	1	1	0	0	0	0	0	0	0	hsa-miR-221-3p	-0.42	-0.47	0.44	2009, 2011
CPEB3	ENST00000412050.4	cytoplasmic polyadenylation element binding protein 3	48	2	1	1	0	0	0	0	0	0	hsa-miR-222-3p	-0.42	-0.42	0.67	2009, 2011
SOCS3	ENST00000330871.2	suppressor of cytokine signaling 3	5	1	1	0	0	0	0	0	0	1	hsa-miR-221-3p	-0.42	-0.42	0.66	2009, 2011
PDCD10	ENST00000392750.2	programmed cell death 10	638	1	0	1	0	0	0	0	0	0	hsa-miR-222-3p	-0.42	-0.42	0.1	2005, 2007
PPP2R2A	ENST00000380737.3	protein phosphatase 2, regulatory subunit B, alpha	236	1	0	0	1	1	0	0	1	1	hsa-miR-222-3p	-0.42	-0.44	0.45	2005, 2007, 2011
MIER3	ENST00000381226.3	mesoderm induction early response 1, family member 3	112	1	1	0	0	1	0	0	1	0	hsa-miR-221-3p	-0.42	-0.44	0.68	2007, 2009, 2011
PIK3R1	ENST00000521381.1	phosphoinositide-3-kinase, regulatory subunit 1 (alpha)	217	1	1	0	0	1	0	0	1	1	hsa-miR-221-3p	-0.42	-0.42	0.69	2009, 2011
SUN2	ENST00000405510.1	Sad1 and UNC84 domain containing 2	501	1	1	0	0	0	0	0	0	0	hsa-miR-222-3p	-0.41	-0.41	0.51	2005, 2007, 2009, 2011
SNCB	ENST00000310112.3	synuclein, beta	5	1	1	0	0	0	0	0	0	1	hsa-miR-221-3p	-0.41	-0.41	0.18	2003, 2005, 2007, 2009, 2011
CREBZF	ENST00000398294.2	CREB/ATF bZIP transcription factor	1115	1	0	1	0	2	0	1	1	1	hsa-miR-222-3p	-0.41	-0.69	0.2	2007, 2009, 2011
SRSF10	ENST00000343255.5	serine/arginine-rich splicing factor 10	1920	2	0	1	1	1	0	0	1	0	hsa-miR-222-3p	-0.41	-0.57	0.87	2009, 2011
RNF4	ENST00000511859.1	ring finger protein 4	33	1	1	0	0	1	0	0	1	0	hsa-miR-221-3p	-0.4	-0.51	0.16	2005, 2007, 2009, 2011
C3orf70	ENST00000335012.2	chromosome 3 open reading frame 70	19	1	1	0	0	0	0	0	0	0	hsa-miR-222-3p	-0.4	-0.4	0.67	2007, 2009, 2011
SYT10	ENST00000228567.3	synaptotagmin X	5	1	1	0	0	0	0	0	0	0	hsa-miR-221-3p	-0.4	-0.4	0.64	2009, 2011

## Sheet: miR-376c-3p.predicted_targets
Target gene	Representative transcript	Gene name	3P-seq tags + 5	Conserved sites total	Conserved 8mer sites	Conserved 7mer-m8 sites	Conserved 7mer-A1 sites	Poorly conserved sites total	Poorly conserved 8mer sites	Poorly conserved 7mer-m8 sites	Poorly conserved 7mer-A1 sites	6mer sites	Representative miRNA	Cumulative weighted context++ score	Total context++ score	Aggregate PCT	Previous TargetScan publication(s)
KANSL1L	ENST00000281772.9	KAT8 regulatory NSL complex subunit 1-like	5	1	1	0	0	3	0	0	3	1	hsa-miR-376c-3p	-0.8	-0.8	N/A	2009, 2011
PHLDA2	ENST00000314222.4	pleckstrin homology-like domain, family A, member 2	755	1	1	0	0	0	0	0	0	0	hsa-miR-376c-3p	-0.66	-0.66	N/A
TMEM38B	ENST00000374692.3	transmembrane protein 38B	755	1	1	0	0	0	0	0	0	2	hsa-miR-376c-3p	-0.57	-0.58	N/A	2009, 2011
SYF2	ENST00000236273.4	SYF2 pre-mRNA-splicing factor	632	1	1	0	0	1	0	1	0	0	hsa-miR-376c-3p	-0.57	-0.83	N/A	2007, 2009, 2011
HBEGF	ENST00000230990.6	heparin-binding EGF-like growth factor	28	1	1	0	0	0	0	0	0	0	hsa-miR-376c-3p	-0.54	-0.54	N/A	2007, 2009, 2011
DUSP11	ENST00000272444.3	dual specificity phosphatase 11 (RNA/RNP complex 1-interacting)	539	1	1	0	0	0	0	0	0	0	hsa-miR-376c-3p	-0.53	-0.56	N/A	2009, 2011
NEUROD6	ENST00000297142.3	neuronal differentiation 6	5	1	1	0	0	0	0	0	0	0	hsa-miR-376c-3p	-0.52	-0.52	N/A	2007, 2009, 2011
EN2	ENST00000297375.4	engrailed homeobox 2	86	1	1	0	0	0	0	0	0	0	hsa-miR-376c-3p	-0.51	-0.51	N/A	2007, 2009, 2011
GABRG2	ENST00000356592.3	gamma-aminobutyric acid (GABA) A receptor, gamma 2	24	1	1	0	0	2	0	2	0	2	hsa-miR-376c-3p	-0.5	-0.52	N/A	2009, 2011
ZNF146	ENST00000443387.2	zinc finger protein 146	3086	1	1	0	0	1	0	0	1	0	hsa-miR-376c-3p	-0.49	-0.53	N/A	2007, 2009, 2011
PAFAH1B1	ENST00000397195.5	platelet-activating factor acetylhydrolase 1b, regulatory subunit 1 (45kDa)	1570	2	2	0	0	0	0	0	0	1	hsa-miR-376c-3p	-0.49	-0.54	N/A	2007, 2009, 2011
YTHDF1	ENST00000370339.3	YTH domain family, member 1	748	1	1	0	0	0	0	0	0	0	hsa-miR-376c-3p	-0.48	-0.48	N/A	2007, 2009, 2011
WNT3	ENST00000225512.5	wingless-type MMTV integration site family, member 3	46	1	1	0	0	1	0	0	1	0	hsa-miR-376c-3p	-0.47	-0.47	N/A
PSPC1	ENST00000338910.4	paraspeckle component 1	14	1	1	0	0	2	0	1	1	0	hsa-miR-376c-3p	-0.44	-0.58	N/A
HSDL1	ENST00000219439.4	hydroxysteroid dehydrogenase like 1	699	1	1	0	0	0	0	0	0	0	hsa-miR-376c-3p	-0.44	-0.48	N/A	2007, 2009, 2011
GULP1	ENST00000409843.1	GULP, engulfment adaptor PTB domain containing 1	196	1	1	0	0	0	0	0	0	0	hsa-miR-376c-3p	-0.42	-0.44	N/A	2007, 2009, 2011
FAM19A1	ENST00000478136.1	family with sequence similarity 19 (chemokine (C-C motif)-like), member A1	5	1	0	1	0	2	0	2	0	0	hsa-miR-376c-3p	-0.42	-0.54	N/A	2007
ZCCHC12	ENST00000310164.2	zinc finger, CCHC domain containing 12	217	1	0	1	0	1	0	0	1	0	hsa-miR-376c-3p	-0.41	-0.41	N/A	2011
USP43	ENST00000285199.7	ubiquitin specific peptidase 43	55	1	1	0	0	0	0	0	0	0	hsa-miR-376c-3p	-0.4	-0.4	N/A	2009, 2011
